# Supplementary material for: Stringent control of the RNA-dependent RNA polymerase translocation revealed by multiple intermediate structures
Source: Nat Commun. 2020 May 25;11:2605. doi: 10.1038/s41467-020-16234-4 (PMC7248106; doi:10.1038/s41467-020-16234-4)
Supplement: Supplementary file 7 — Source Data [file 41467_2020_16234_MOESM7_ESM.xlsx]

## Sheet: Figure 4D
Figure 3D
WT_0 uM CTP (control)				1st	2nd	3rd	4th	5th	6th	7th	Average				T114S,S115T_0 uM CTP (control)					1st	2nd	3rd	4th	5th	6th	Average
			Time (s)	Fluorescence (V)															Time (s)	Fluorescence (V)
			0.006	7.25479	7.245	7.22977	7.20396	7.2133	7.22841	7.32367	7.2427								0.003	7.38358	7.08625	7.0116	7.00259	7.10239	6.864	7.07507
			0.012	7.25965	7.25312	7.16591	7.40123	7.2607	7.12123	7.16741	7.23275								0.006	7.23369	6.8795	7.06591	6.99913	6.86953	6.75859	6.96772
			0.018	7.33435	7.34189	7.2059	7.33428	7.26934	7.07202	7.25402	7.25883								0.009	7.19947	6.87605	7.08182	7.06459	6.84923	6.77125	6.97373
			0.024	7.17497	7.31381	7.00705	7.23928	7.17921	7.17915	7.36391	7.2082								0.012	7.13891	7.00582	7.03216	7.09838	6.73293	6.7704	6.9631
			0.03	7.24976	7.20102	7.2109	7.3789	7.2593	7.25477	7.2791	7.26196								0.015	7.12585	7.10223	7.12865	7.00672	6.87594	6.85898	7.0164
			0.036	7.54461	7.36518	7.24314	7.31241	7.27168	7.18486	7.3371	7.32271								0.018	7.2894	7.01695	7.18118	6.98069	7.04999	6.78825	7.05108
			0.042	7.36057	7.33159	7.25068	7.22145	7.15379	7.24472	7.40243	7.28075								0.021	7.36199	6.92364	7.08192	7.02069	7.03533	6.84347	7.04451
			0.048	7.33341	7.25477	7.2392	7.20691	7.09931	7.29651	7.36313	7.25618								0.024	7.37828	6.93452	7.0283	6.98645	6.91212	6.75231	6.99866
			0.054	7.45916	7.29716	7.25423	7.2313	7.2778	7.2053	7.22363	7.27837								0.027	7.26612	7.06673	7.03759	6.91713	6.90961	6.73947	6.98944
			0.06	7.42187	7.32715	7.17321	7.06647	7.17439	7.2967	7.40756	7.26677								0.03	7.1307	7.02109	7.04828	7.04202	6.87232	6.86077	6.99586
			0.066	7.32068	7.19587	7.18792	7.21751	7.11188	7.39693	7.35124	7.25457								0.033	7.12512	7.2272	7.03551	7.16082	6.96893	6.9775	7.08251
			0.072	7.49085	7.34414	7.27877	7.21328	7.21886	7.18357	7.28461	7.28772								0.036	7.3989	7.27748	7.08156	7.00842	7.11838	7.01289	7.14961
			0.078	7.40424	7.24641	7.16883	7.23179	7.27512	7.18786	7.36075	7.26786								0.039	7.41784	7.16931	7.07135	6.8806	7.05774	6.91361	7.08508
			0.084	7.29834	7.20952	7.18118	7.12789	7.12422	7.28379	7.35893	7.22627								0.042	7.41623	7.11319	7.00624	6.89837	7.01179	6.89356	7.05657
			0.09	7.40704	7.34043	7.26874	7.18561	7.19978	7.19509	7.26856	7.26647								0.045	7.26713	7.16218	6.93656	7.01821	6.93622	6.93482	7.04252
			0.096	7.35305	7.36969	7.17257	7.11581	7.29693	7.28189	7.32818	7.27402								0.048	7.23719	7.12758	6.97521	6.99528	6.9146	6.89521	7.02418
			0.102	7.28852	7.25416	7.23639	7.13831	7.1266	7.33631	7.32634	7.2438								0.051	7.17117	7.3314	7.05375	6.94647	7.02235	6.98953	7.08578
			0.108	7.41374	7.33135	7.24676	7.24692	7.29531	7.18474	7.20213	7.27442								0.054	7.2682	7.24375	7.16573	7.03739	7.07148	7.11726	7.15063
			0.114	7.36931	7.40105	7.19323	7.07025	7.26206	7.16504	7.35956	7.26007								0.057	7.46106	7.12408	7.1289	6.86366	7.07084	6.92613	7.09578
			0.12	7.28399	7.28091	7.12746	7.06317	7.1799	7.29909	7.31896	7.22193								0.06	7.36163	7.01237	6.98967	6.90589	7.04273	6.98156	7.04898
			0.126	7.42254	7.20985	7.25955	7.34144	7.19421	7.16976	7.16516	7.25179								0.063	7.29609	7.10079	6.92651	7.04692	6.99957	6.8215	7.0319
			0.132	7.43068	7.40863	7.23452	7.22042	7.30631	7.09335	7.33712	7.29015								0.066	7.13083	7.22138	6.8971	7.02572	7.00286	6.94198	7.03664
			0.138	7.25275	7.2534	7.16624	7.08452	7.12643	7.26836	7.37856	7.21861								0.069	7.20988	7.25537	7.0195	7.02367	6.9397	7.02405	7.07869
			0.144	7.33965	7.34787	7.28927	7.19817	7.13396	7.25023	7.22152	7.25438								0.072	7.13334	7.17761	7.03437	7.11716	7.03284	7.04015	7.08925
			0.15	7.46196	7.42162	7.26964	7.2192	7.22972	7.13724	7.3159	7.29361								0.075	7.31121	7.16475	6.99753	6.94331	7.10791	6.89536	7.07001
			0.156	7.37624	7.27747	7.12583	7.10177	7.14895	7.25868	7.35076	7.23424								0.078	7.34868	7.10685	6.98577	6.85006	7.10174	6.88306	7.04603
			0.162	7.4095	7.21331	7.29531	7.2929	7.07552	7.2229	7.28067	7.25573								0.081	7.27686	7.08192	6.90942	6.85266	6.85869	6.82347	6.96717
			0.168	7.51973	7.3627	7.32131	7.17516	7.21331	7.09406	7.23425	7.27436								0.084	7.2449	7.17462	6.83672	6.98022	6.92983	6.99789	7.02737
			0.174	7.29819	7.18213	7.14951	6.95563	7.10293	7.1926	7.36989	7.1787								0.087	7.22189	7.27853	6.97774	7.09366	6.99185	6.9863	7.09166
			0.18	7.32743	7.17482	7.1666	7.21396	7.14559	7.15571	7.20792	7.19886								0.09	7.30639	7.23463	6.92889	7.01015	7.03091	6.96628	7.07954
			0.186	7.49185	7.35199	7.28116	7.19054	7.22264	7.21116	7.29658	7.29227								0.093	7.34149	7.18692	7.07051	6.89503	7.09479	7.11137	7.11669
			0.192	7.31731	7.26342	7.0937	7.05179	7.19544	7.24007	7.43805	7.22854								0.096	7.35289	7.08122	6.99676	6.8659	7.10607	6.96163	7.06074
			0.198	7.32149	7.19613	7.18606	7.23121	7.12445	7.33654	7.24833	7.23489								0.099	7.37467	7.02089	6.94864	6.89948	7.0166	6.96654	7.0378
			0.204	7.45917	7.34565	7.41363	7.23644	7.21231	7.15407	7.32149	7.30611								0.102	7.18597	7.10453	6.98983	6.95313	6.83804	6.92569	6.99953
			0.21	7.39547	7.2834	7.21044	7.13245	7.23009	7.08916	7.28536	7.23234								0.105	7.12134	7.28402	6.99289	6.97577	6.9441	7.0378	7.05932
			0.216	7.28523	7.17932	7.19436	7.14516	7.10105	7.28767	7.25683	7.20709								0.108	7.21372	7.29743	6.98887	7.00618	7.04402	7.04965	7.09998
			0.222	7.47057	7.2783	7.29713	7.1525	7.16548	7.23461	7.08176	7.24005								0.111	7.25118	7.20513	6.98962	6.97451	7.06249	7.01595	7.08315
			0.228	7.40549	7.29155	7.14634	7.14363	7.20439	7.15154	7.37859	7.24593								0.114	7.45472	7.19094	6.96812	6.82372	7.05143	6.94713	7.07268
			0.234	7.25451	7.17927	7.13762	7.03401	7.08437	7.20724	7.22069	7.15967								0.117	7.33174	7.16828	6.99414	6.97512	6.9526	6.89911	7.0535
			0.24	7.36025	7.26203	7.33083	7.20799	7.22452	7.14308	7.17641	7.24359								0.12	7.3227	7.08552	6.87129	6.99686	6.9487	6.96602	7.03185
			0.246	7.45127	7.23857	7.23837	7.10577	7.17129	7.13685	7.29969	7.23454								0.123	7.24641	7.19	6.98358	7.11787	6.93444	6.95925	7.07193
			0.252	7.34508	7.2071	7.1698	7.16086	7.07456	7.23748	7.22726	7.20316								0.126	7.10619	7.25448	6.98781	7.04591	6.99287	7.11237	7.08327
			0.258	7.38091	7.15899	7.2892	7.23415	7.18347	7.1412	7.12568	7.21623								0.129	7.32207	7.20488	7.07633	7.07739	7.15268	7.09693	7.15505
			0.264	7.52164	7.29221	7.3195	7.17362	7.21556	7.22589	7.25332	7.28596								0.132	7.33964	7.1558	7.01163	6.93039	7.09034	6.97164	7.08324
			0.27	7.33601	7.23078	7.14804	7.11309	7.07247	7.2619	7.16838	7.19009								0.135	7.37747	7.00131	6.96165	6.93334	6.94381	6.92782	7.02423
			0.276	7.33817	7.28166	7.30304	7.22392	7.07272	7.21748	7.11994	7.22242								0.138	7.29458	7.12192	6.88732	7.01443	6.88956	6.93943	7.02454
			0.282	7.44085	7.34472	7.30029	7.1787	7.22499	7.16764	7.24977	7.27242								0.141	7.22217	7.237	6.87564	7.15349	6.95775	6.95462	7.06678
			0.288	7.33709	7.21698	7.1987	7.15233	7.11123	7.23134	7.30829	7.22228								0.144	7.16845	7.25515	7.0582	7.13491	7.05268	7.12773	7.13285
			0.294	7.41284	7.28606	7.26958	7.18621	7.16128	7.18403	7.16509	7.23787								0.147	7.2493	7.35785	7.02264	6.99334	7.13126	7.14409	7.14975
			0.3	7.46304	7.3445	7.3462	7.22875	7.2478	7.10006	7.27949	7.28712								0.15	7.28202	7.12373	7.07881	6.853	7.03312	7.03154	7.06704
			0.306	7.36046	7.27323	7.17081	7.07904	7.11724	7.22852	7.30826	7.21965								0.153	7.34605	7.07402	6.87892	6.86893	6.94545	6.96732	7.01345
			0.312	7.43715	7.23709	7.26936	7.23076	7.15	7.25144	7.17562	7.2502								0.156	7.22173	7.10812	6.82693	6.9669	6.91771	6.91527	6.99278
			0.318	7.48799	7.30618	7.3452	7.21571	7.2666	7.1303	7.31924	7.29589								0.159	7.13822	7.07855	6.8319	7.09866	6.89809	7.04931	7.01579
			0.324	7.34976	7.20945	7.18866	7.08986	7.1745	7.24154	7.29867	7.22178								0.162	7.2121	7.30023	6.94753	7.06691	6.92313	7.04842	7.08305
			0.33	7.3797	7.21537	7.24176	7.14757	7.10667	7.23286	7.14495	7.20984								0.165	7.17122	7.20576	7.02195	7.07886	6.97418	7.02783	7.07996
			0.336	7.40979	7.39443	7.40449	7.07286	7.25319	7.11808	7.34649	7.28562								0.168	7.34656	7.253	7.03084	6.86066	7.15637	6.96696	7.1024
			0.342	7.34694	7.22407	7.18705	7.03191	7.13014	7.24658	7.38678	7.22193								0.171	7.40966	7.1143	6.93562	6.98375	7.11727	6.9317	7.08205
			0.348	7.36816	7.26111	7.1923	7.1507	7.06273	7.30285	7.17843	7.21661								0.174	7.3262	7.06019	6.8125	6.93032	6.93215	6.93472	6.99935
			0.354	7.36215	7.36277	7.40437	7.26313	7.2568	7.14769	7.23077	7.28967								0.177	7.25122	7.10965	6.88766	7.09049	6.83138	6.96674	7.02286
			0.36	7.37237	7.30354	7.18048	7.1317	7.12695	7.19323	7.38636	7.24209								0.18	7.15411	7.18964	6.94081	7.12087	6.87868	7.06303	7.05786
			0.366	7.3714	7.23257	7.2081	7.17526	7.03084	7.24185	7.21084	7.21012								0.183	7.19608	7.1769	7.03395	7.25661	7.04147	7.02752	7.12209
			0.372	7.36139	7.32597	7.36155	7.22432	7.18895	7.10602	7.20091	7.25273								0.186	7.22724	7.20082	7.173	7.01399	7.186	6.98933	7.13173
			0.378	7.40092	7.27915	7.20475	7.07957	7.16016	7.16818	7.29938	7.22744								0.189	7.31789	7.05486	7.05756	6.8924	7.08212	6.88916	7.049
			0.384	7.35788	7.18599	7.2011	7.19862	7.08545	7.31888	7.22391	7.22455								0.192	7.35852	7.06518	6.86194	7.07177	6.89385	6.8695	7.02013
			0.39	7.47274	7.4	7.31453	7.30848	7.22337	7.1807	7.14956	7.29277								0.195	7.20668	7.02861	6.84336	7.03874	6.9339	7.01747	7.01146
			0.396	7.38167	7.31633	7.19708	7.15322	7.23647	7.22591	7.29956	7.2586								0.198	7.2353	7.23966	6.97349	7.24963	6.89582	6.98396	7.09631
			0.402	7.34163	7.21009	7.18807	7.12482	7.03771	7.2704	7.2427	7.2022								0.201	7.22795	7.20868	7.04875	7.12369	7.01898	6.97425	7.10038
			0.408	7.38099	7.36087	7.35955	7.20729	7.29056	7.20342	7.14597	7.27838								0.204	7.20225	7.20105	7.04226	7.10067	6.98967	7.10768	7.10726
			0.414	7.38486	7.39984	7.29582	7.05943	7.13819	7.1913	7.23416	7.24337								0.207	7.31469	7.03279	6.95809	6.96273	7.02562	7.02358	7.05292
			0.42	7.36307	7.19199	7.18135	7.07369	7.07461	7.32212	7.26786	7.21067								0.21	7.35968	6.99012	6.95672	6.93367	7.08308	6.94926	7.04542
			0.426	7.4302	7.32642	7.3999	7.25454	7.22887	7.26023	7.18994	7.29858								0.213	7.3357	7.03214	6.93306	7.09128	6.88968	6.87591	7.0263
			0.432	7.39189	7.25291	7.25376	7.1272	7.24213	7.21077	7.29261	7.25304								0.216	7.18688	7.07342	6.87341	7.12517	6.9016	6.95131	7.01863
			0.438	7.32999	7.15379	7.09985	7.07912	7.11535	7.32179	7.20679	7.18667								0.219	7.19023	7.13346	6.98583	7.12036	6.94886	7.04789	7.07111
			0.444	7.44667	7.34984	7.32566	7.27848	7.2002	7.20937	7.12455	7.2764								0.222	7.27854	7.12246	7.05575	7.11212	7.16331	7.05296	7.13086
			0.45	7.43092	7.30852	7.3077	7.06154	7.34848	7.11559	7.34419	7.27385								0.225	7.31086	7.09734	7.06241	7.00603	7.14433	6.98554	7.10109
			0.456	7.27075	7.24711	7.23607	7.07235	7.14531	7.29337	7.32823	7.2276								0.228	7.33346	7.03642	6.89503	6.95294	6.98131	6.90739	7.01776
			0.462	7.40124	7.24449	7.30788	7.24549	7.2255	7.27717	7.19893	7.27153								0.231	7.22877	7.00567	6.9587	7.041	6.92786	6.87268	7.00578
			0.468	7.52463	7.43568	7.35354	7.15708	7.32031	7.17161	7.31268	7.32507								0.234	7.20405	6.99702	6.89804	7.20171	6.83041	6.95	7.01354
			0.474	7.38447	7.21977	7.15854	7.14842	7.13664	7.23928	7.35456	7.23453								0.237	7.16242	7.11686	7.01754	7.11866	6.94593	7.00972	7.06186
			0.48	7.48056	7.25242	7.3016	7.20884	7.24626	7.25774	7.19695	7.27777								0.24	7.22146	7.10761	7.04812	7.1489	7.07194	6.99479	7.0988
			0.486	7.50128	7.36868	7.35366	7.17387	7.24577	7.18169	7.1837	7.28695								0.243	7.28164	7.20099	7.04674	6.97034	7.01174	6.96095	7.07873
			0.492	7.35385	7.19173	7.15377	7.03854	7.18394	7.2499	7.3727	7.22063								0.246	7.31209	7.04134	7.03448	6.96002	7.02603	6.90663	7.04677
			0.498	7.47213	7.19698	7.17126	7.16586	7.23404	7.25981	7.16819	7.23832								0.249	7.33084	7.13045	6.94325	7.03179	6.98449	6.86562	7.04774
			0.504	7.49193	7.38161	7.23462	7.18813	7.25683	7.11866	7.26221	7.27628								0.252	7.17511	7.01164	6.85767	7.0126	6.81452	6.89053	6.96035
			0.51	7.37907	7.32458	7.19293	7.06926	7.23056	7.18826	7.31409	7.24268								0.255	7.20608	7.19821	6.96239	7.11241	6.83113	7.04707	7.05955
			0.516	7.41026	7.19211	7.18772	7.16182	7.17379	7.25088	7.26652	7.23473								0.258	7.17344	7.18489	6.96532	7.19317	7.01287	6.95784	7.08126
			0.522	7.5211	7.35466	7.37953	7.23213	7.30293	7.13176	7.34845	7.32437								0.261	7.22605	7.10967	7.105	7.00604	7.02876	6.98492	7.07674
			0.528	7.40533	7.31419	7.15774	7.06788	7.28177	7.20093	7.38727	7.2593								0.264	7.39024	6.97258	7.10926	6.93652	7.08828	6.9151	7.06866
			0.534	7.35715	7.27497	7.12898	7.12164	7.12418	7.21737	7.23565	7.20856								0.267	7.22729	6.97798	7.0058	6.99625	6.94194	6.875	7.00404
			0.54	7.54682	7.31034	7.32016	7.16419	7.28627	7.18207	7.20616	7.288								0.27	7.16018	7.01431	6.84878	7.0348	6.98409	6.88777	6.98832
			0.546	7.37526	7.36266	7.13646	7.11346	7.27328	7.12635	7.36177	7.24989								0.273	7.16177	7.14034	7.01094	7.17766	6.84393	6.96235	7.0495
			0.552	7.29248	7.1954	7.11343	7.1094	7.0874	7.27835	7.23198	7.18692								0.276	7.28586	7.17341	7.04413	7.17986	6.92588	7.06032	7.11158
			0.558	7.51323	7.3312	7.27291	7.29283	7.22856	7.14436	7.21331	7.2852								0.279	7.30142	7.09004	7.0256	7.07365	7.07787	6.99954	7.09469
			0.564	7.44459	7.28296	7.2137	7.04375	7.20755	7.19413	7.31632	7.24329								0.282	7.25	7.03341	7.03361	7.10255	7.04773	6.97989	7.07453
			0.57	7.32825	7.1938	7.2057	7.08136	7.06971	7.29297	7.26564	7.20535								0.285	7.37369	6.97766	7.0004	6.9573	7.01398	6.87899	7.03367
			0.576	7.38114	7.33774	7.24299	7.27384	7.23713	7.23088	7.13875	7.26321								0.288	7.31234	7.01741	6.85476	7.03278	7.01919	6.74399	6.99675
			0.582	7.41474	7.29046	7.23612	7.11498	7.2712	7.14091	7.38717	7.26508								0.291	7.13805	7.13435	6.89931	7.1972	6.86857	7.00182	7.03988
			0.588	7.25255	7.1622	7.12283	7.16651	7.16365	7.29055	7.32104	7.21133								0.294	7.14482	7.19402	7.09066	7.17001	6.92742	7.01475	7.09028
			0.594	7.43214	7.36537	7.23134	7.1736	7.28587	7.11495	7.17545	7.2541								0.297	7.29506	7.19276	7.04124	7.04335	6.94682	6.98221	7.08357
			0.6	7.48382	7.39728	7.25367	7.09642	7.20825	7.05967	7.3007	7.25711								0.3	7.40113	7.13093	7.05854	7.04135	7.05023	6.8824	7.0941
			0.606	7.30879	7.20869	7.07635	7.10835	7.14368	7.33969	7.33761	7.2176								0.303	7.34402	7.07085	6.99733	6.96077	6.99573	6.81764	7.03106
			0.612	7.37591	7.30347	7.26962	7.33806	7.16459	7.20211	7.15827	7.25886								0.306	7.21268	6.97368	6.98964	7.00483	6.99519	6.82254	6.99976
			0.618	7.38644	7.39156	7.208	7.12785	7.27623	7.06936	7.32963	7.25558								0.309	7.22584	7.07965	6.89016	7.0846	6.88649	6.93937	7.01769
			0.624	7.28766	7.20256	7.18114	7.07525	7.07728	7.23337	7.36321	7.20292								0.312	7.20966	7.04086	6.99024	7.11953	6.89677	7.13717	7.0657
			0.63	7.46794	7.31904	7.23967	7.22651	7.08102	7.15235	7.21815	7.24353								0.315	7.11645	7.16873	7.01916	7.07933	7.00307	6.98889	7.06261
			0.636	7.4337	7.31309	7.24722	7.26604	7.22477	7.11047	7.3293	7.27494								0.318	7.34521	7.12635	7.09093	6.9866	6.99955	6.939	7.08127
			0.642	7.35275	7.21618	7.22464	7.13139	7.16447	7.21714	7.3848	7.24162								0.321	7.31287	6.99061	7.11589	6.95041	6.99521	6.8345	7.03325
			0.648	7.34393	7.18586	7.24884	7.31994	7.05055	7.22102	7.2656	7.23368								0.324	7.28806	6.99886	6.94593	6.90401	6.94722	6.89133	6.9959
			0.654	7.45099	7.33803	7.25596	7.23318	7.28623	7.13246	7.29478	7.28452								0.327	7.12806	7.13483	6.89762	6.93101	6.92212	6.88597	6.98327
			0.66	7.38421	7.22842	7.04121	7.1676	7.16137	7.19173	7.40466	7.2256								0.33	7.15856	7.14544	6.926	7.10323	6.89127	6.98454	7.03484
			0.666	7.35857	7.23427	7.27071	7.20708	7.05496	7.3748	7.30651	7.25813								0.333	7.19999	7.22891	7.14014	7.08148	6.97999	7.1377	7.12804
			0.672	7.35544	7.46674	7.32189	7.2534	7.21817	7.20685	7.25064	7.29616								0.336	7.28387	7.16517	7.14004	6.93328	7.00203	6.92164	7.07434
			0.678	7.20681	7.28091	7.23494	7.11744	7.13037	7.16929	7.43539	7.22502								0.339	7.32917	7.07407	7.07076	6.87415	7.03904	6.84417	7.03856
			0.684	7.29698	7.27197	7.29776	7.27141	6.96629	7.23633	7.22077	7.22307								0.342	7.30846	7.06887	6.97332	6.91827	6.91876	6.8797	7.01123
			0.69	7.44275	7.30587	7.3455	7.2905	7.23902	7.12772	7.3379	7.29846								0.345	7.17206	7.0436	6.92321	7.04825	6.92413	6.94001	7.00854
			0.696	7.34004	7.25421	7.25655	7.18817	7.1106	7.17274	7.40972	7.24743								0.348	7.21688	7.17816	6.87199	7.05513	6.83909	7.04185	7.03385
			0.702	7.26823	7.1861	7.21748	7.21483	7.11939	7.35967	7.23323	7.22842								0.351	7.15858	7.1468	6.97118	7.0453	6.92688	7.06185	7.05177
			0.708	7.37233	7.29761	7.34342	7.19132	7.17443	7.0904	7.31625	7.25511								0.354	7.36826	7.10031	7.02014	7.01758	7.00521	6.96634	7.07964
			0.714	7.34524	7.25113	7.17798	7.1622	7.19991	7.1237	7.40621	7.23805								0.357	7.2343	6.97218	7.09735	6.94914	7.07925	6.91836	7.04176
			0.72	7.28487	7.18024	7.28778	7.18488	7.08586	7.31749	7.23534	7.22521								0.36	7.34186	7.11204	6.94087	6.93328	6.95365	6.87276	7.02574
			0.726	7.34687	7.36394	7.4066	7.31551	7.17681	7.19567	7.24907	7.2935								0.363	7.24477	7.08246	6.89137	6.84997	6.99838	6.8926	6.99326
			0.732	7.36922	7.25837	7.1905	7.06867	7.21871	7.20048	7.36576	7.23882								0.366	7.09862	7.12134	6.95113	7.01387	6.89036	6.90822	6.99726
			0.738	7.28638	7.19699	7.21927	7.17889	7.11379	7.35368	7.38389	7.24756								0.369	7.18989	7.16243	7.0359	7.05463	6.98859	6.9546	7.06434
			0.744	7.46962	7.30297	7.30232	7.31034	7.16369	7.1992	7.2271	7.28218								0.372	7.31411	7.14534	7.06015	7.021	7.08474	7.01214	7.10625
			0.75	7.27238	7.31738	7.32064	7.08001	7.13604	7.19418	7.34787	7.23836								0.375	7.35026	7.12366	7.16803	6.86004	7.06377	6.96472	7.08841
			0.756	7.25937	7.21129	7.20794	7.05509	7.02198	7.30798	7.2705	7.19059								0.378	7.28756	6.99655	7.01238	6.89822	7.08605	6.9	7.03013
			0.762	7.43803	7.3912	7.31502	7.31378	7.1497	7.25185	7.10491	7.28064								0.381	7.23477	7.09291	6.91819	6.89647	7.03911	6.89482	7.01271
			0.768	7.39787	7.42543	7.36272	7.11632	7.25045	7.24885	7.32702	7.3041								0.384	7.21172	7.15581	6.90428	6.9392	6.94555	6.86073	7.00288
			0.774	7.31592	7.18917	7.17891	7.14012	7.09548	7.35585	7.30201	7.22535								0.387	7.18931	7.22312	7.03004	6.98612	7.01461	7.06905	7.08537
			0.78	7.38954	7.25423	7.33151	7.24107	7.19839	7.2193	7.1819	7.25942								0.39	7.324	7.33085	7.00795	7.01984	7.04795	6.98123	7.11864
			0.786	7.34505	7.33271	7.30149	7.11522	7.21197	7.14707	7.4326	7.26944								0.393	7.3616	7.14701	7.06101	6.9787	7.08132	6.9299	7.09326
			0.792	7.27675	7.19616	7.20136	7.10557	7.13435	7.29178	7.39207	7.22829								0.396	7.38152	7.02818	7.0085	6.81645	7.04218	6.81089	7.01462
			0.798	7.32409	7.28094	7.32528	7.25309	7.13423	7.25926	7.193	7.25284								0.399	7.35133	7.07915	6.93054	6.91348	6.97893	6.82956	7.01383
			0.804	7.36522	7.31733	7.33503	7.20012	7.28939	7.1293	7.23514	7.26736								0.402	7.24232	7.18213	6.80865	6.86692	6.91606	6.96899	6.99751
			0.81	7.19358	7.20436	7.20787	7.05584	7.16868	7.28628	7.36761	7.21203								0.405	7.18374	7.24278	6.94522	7.04356	6.95719	6.9546	7.05452
			0.816	7.29192	7.31635	7.26467	7.25241	7.13884	7.20477	7.19989	7.23841								0.408	7.19936	7.20497	7.00475	7.04006	7.05059	6.99198	7.08195
			0.822	7.39002	7.28404	7.40962	7.23769	7.23979	7.09512	7.13696	7.25618								0.411	7.42674	7.18797	7.07469	6.83051	7.10309	7.03755	7.11009
			0.828	7.23575	7.19074	7.1113	7.04095	7.22968	7.30711	7.29948	7.20214								0.414	7.43678	7.13253	6.91	6.89988	7.12758	6.86495	7.06195
			0.834	7.29135	7.1257	7.19728	7.178	7.07282	7.26731	7.22478	7.19389								0.417	7.27606	7.03161	6.94824	6.91211	6.94102	6.80158	6.9851
			0.84	7.43398	7.27291	7.33567	7.22668	7.26941	7.18035	7.25303	7.28172								0.42	7.15013	7.1629	6.87625	6.99105	6.93854	6.89181	7.00178
			0.846	7.33958	7.29902	7.17859	7.0316	7.18709	7.31424	7.31948	7.23851								0.423	7.16819	7.18004	6.93628	6.98354	6.8639	6.97061	7.01709
			0.852	7.30019	7.2989	7.1929	7.20362	7.14681	7.35481	7.16145	7.23695								0.426	7.24576	7.1604	7.04254	6.99715	7.10479	6.89967	7.07505
			0.858	7.47117	7.37753	7.33791	7.30246	7.28257	7.18845	7.1984	7.30836								0.429	7.30412	7.18139	7.01807	6.97484	7.12698	7.08299	7.11473
			0.864	7.27457	7.33663	7.25389	7.11838	7.24985	7.222	7.40903	7.26634								0.432	7.37807	7.04491	6.95564	6.87957	7.12006	6.86072	7.03983
			0.87	7.28076	7.15856	7.2277	7.21006	7.11214	7.35432	7.1942	7.21968								0.435	7.44224	7.06507	6.92898	6.85285	6.9717	6.8298	7.01511
			0.876	7.49899	7.4068	7.3174	7.26345	7.24293	7.26495	7.12975	7.30347								0.438	7.27123	7.09499	6.87775	6.89253	6.91792	6.87875	6.98886
			0.882	7.40103	7.30779	7.22871	7.16809	7.19175	7.15384	7.30575	7.25099								0.441	7.14668	7.10342	6.92699	7.07183	6.91183	6.96978	7.02176
			0.888	7.32864	7.24961	7.06498	7.20295	7.09217	7.28943	7.27398	7.21454								0.444	7.20962	7.18868	7.07282	7.04623	7.12888	7.04572	7.11533
			0.894	7.47742	7.36924	7.27378	7.25029	7.15732	7.19507	7.2209	7.27772								0.447	7.39789	7.23582	6.98519	6.93915	7.14334	6.9551	7.10941
			0.9	7.40527	7.21603	7.17717	7.10917	7.25074	7.2046	7.37205	7.24786								0.45	7.47746	7.09194	7.0427	6.9459	7.11521	6.86604	7.08987
			0.906	7.23954	7.20459	7.11513	7.16075	7.10131	7.25259	7.30646	7.1972								0.453	7.39763	7.07057	6.95188	6.88211	6.98985	6.90925	7.03355
			0.912	7.48959	7.28803	7.29863	7.22335	7.19066	7.19088	7.11353	7.25638								0.456	7.28017	7.04131	6.81559	6.84377	6.93866	6.89459	6.96902
			0.918	7.35334	7.36941	7.21842	7.12819	7.22354	7.11804	7.325	7.24799								0.459	7.18996	7.18049	6.82227	6.95903	7.03297	6.86723	7.00866
			0.924	7.19178	7.19964	7.10654	7.08985	7.15306	7.41575	7.30094	7.20822								0.462	7.25409	7.23735	7.00735	7.09531	6.99153	6.95688	7.09042
			0.93	7.41433	7.25199	7.33146	7.27263	7.17539	7.25907	7.06235	7.25246								0.465	7.29884	7.19543	7.01173	7.12888	7.13292	6.99758	7.12756
			0.936	7.39772	7.32621	7.28684	7.24197	7.27225	7.10274	7.30098	7.27553								0.468	7.44964	7.12122	7.0131	6.84285	7.15884	6.95732	7.0905
			0.942	7.3017	7.26895	7.12259	7.06327	7.13122	7.26606	7.22558	7.19705								0.471	7.4288	7.07912	6.88519	6.90314	7.10647	6.81234	7.03584
			0.948	7.36991	7.24467	7.26226	7.22074	7.16166	7.17777	7.20231	7.23419								0.474	7.27608	7.08718	6.98613	6.93473	6.98459	6.75485	7.00392
			0.954	7.43676	7.25865	7.33264	7.20285	7.29057	7.14709	7.23782	7.27234								0.477	7.12993	7.20226	6.75654	7.01695	6.94633	6.75145	6.96724
			0.96	7.33594	7.18085	7.08166	7.16769	7.20419	7.20958	7.38766	7.22394								0.48	7.2216	7.27839	6.86639	7.04149	7.00097	7.00861	7.06957
			0.966	7.35085	7.17301	7.212	7.2095	7.12021	7.21295	7.23628	7.2164								0.483	7.20395	7.16465	7.04182	7.02123	7.06528	6.95595	7.07548
			0.972	7.37797	7.34893	7.34348	7.22676	7.28893	7.04251	7.18043	7.25843								0.486	7.42511	7.16472	6.98551	6.89952	7.07844	6.96011	7.08557
			0.978	7.31216	7.22028	7.1331	7.17497	7.19991	7.13662	7.22101	7.19972								0.489	7.36861	7.03357	6.9318	6.90242	7.02854	6.87318	7.02302
			0.984	7.34728	7.20972	7.25507	7.25099	7.1475	7.29497	7.23544	7.24871								0.492	7.28328	7.05666	6.98479	6.97177	6.96339	6.74167	7.00026
			0.99	7.39307	7.30045	7.31484	7.14995	7.21929	7.08545	7.18947	7.23608								0.495	7.17395	7.12095	6.74306	7.08973	6.96487	6.94675	7.00655
			0.996	7.33536	7.31067	7.20612	7.07257	7.13045	7.23441	7.35066	7.23432								0.498	7.17267	7.25538	6.89322	7.05477	6.87627	6.91863	7.02849
			1.002	7.29616	7.19438	7.26807	7.23487	7.06285	7.25425	7.29895	7.22993								0.501	7.25324	7.32883	6.99783	7.05852	7.0612	6.91322	7.10214
			1.008	7.55988	7.38739	7.28996	7.18104	7.21037	7.15154	7.1766	7.27954								0.504	7.39408	7.13592	7.0189	6.91329	7.19522	6.95204	7.10157
			1.014	7.35003	7.27858	7.22586	7.13889	7.20288	7.18171	7.33913	7.2453								0.507	7.40963	7.00249	7.04184	6.90643	7.07284	6.94711	7.06339
			1.02	7.32813	7.19774	7.21112	7.16071	7.0386	7.20856	7.26717	7.20172								0.51	7.41474	7.05899	6.86453	6.84282	7.00626	6.73905	6.98773
			1.026	7.41975	7.39585	7.36842	7.21859	7.27232	7.13537	7.27564	7.29799								0.513	7.23405	7.06928	6.84282	6.98328	6.85971	6.90139	6.98176
			1.032	7.34113	7.2886	7.22573	7.13464	7.14802	7.14398	7.44404	7.24659								0.516	7.22381	7.19919	6.9094	7.04771	6.94794	6.90268	7.03845
			1.038	7.32895	7.16264	7.23472	7.2157	7.12427	7.19258	7.27165	7.21864								0.519	7.24392	7.17005	6.88922	7.04376	7.07323	7.01213	7.07205
			1.044	7.45385	7.34285	7.37067	7.27885	7.26426	7.07818	7.25743	7.2923								0.522	7.33165	7.24447	7.08478	6.98469	7.09763	7.07339	7.1361
			1.05	7.40052	7.40363	7.20165	7.09924	7.17808	7.11637	7.47829	7.26825								0.525	7.24389	7.07465	6.93512	6.91441	7.12392	6.822	7.019
			1.056	7.2733	7.23009	7.22227	7.11762	7.10209	7.20604	7.33422	7.21223								0.528	7.32103	7.09361	6.90315	6.9294	6.98227	6.90488	7.02239
			1.062	7.40895	7.40659	7.35924	7.22253	7.27621	7.15267	7.23163	7.29397								0.531	7.22303	7.14459	6.96892	7.01839	7.05147	6.8677	7.04568
			1.068	7.32443	7.32753	7.34249	7.14089	7.26102	7.15739	7.35597	7.27282								0.534	7.22527	7.05768	6.96708	7.04705	6.84317	6.99971	7.02333
			1.074	7.22546	7.17322	7.22207	7.14136	7.09065	7.29978	7.33324	7.21225								0.537	7.12959	7.24261	6.98092	7.1288	6.97346	7.01258	7.078
			1.08	7.39859	7.36176	7.24121	7.17687	7.18687	7.18833	7.32304	7.2681								0.54	7.20222	7.31183	7.05123	7.05684	7.03097	7.0108	7.11065
			1.086	7.41757	7.30333	7.34231	7.13768	7.28504	7.06227	7.31649	7.26638								0.543	7.373	7.17395	7.04756	6.96595	7.04582	6.95869	7.09416
			1.092	7.31596	7.25875	7.25723	7.12684	7.15412	7.28052	7.35862	7.25029								0.546	7.34633	7.02906	6.90432	6.95312	7.07316	6.80227	7.01804
			1.098	7.46745	7.31594	7.32522	7.22364	7.1514	7.17762	7.20321	7.26636								0.549	7.24559	6.99419	6.92802	6.88709	6.88108	6.92617	6.97702
			1.104	7.37649	7.45341	7.27646	7.12625	7.31846	7.14722	7.36258	7.29441								0.552	7.18167	7.02958	6.9507	7.01973	6.8729	6.96303	7.00294
			1.11	7.30781	7.25626	7.17465	7.06165	7.05723	7.29719	7.27838	7.20474								0.555	7.1592	7.13508	6.9165	7.12231	6.87653	7.08329	7.04882
			1.116	7.32212	7.31614	7.33375	7.22172	7.16267	7.20214	7.20885	7.25248								0.558	7.24068	7.30265	6.97381	7.0862	6.93341	6.97585	7.08543
			1.122	7.47609	7.37652	7.37075	7.21497	7.18734	7.12695	7.25085	7.28621								0.561	7.30471	7.23496	7.03528	7.12342	7.04339	6.9197	7.11024
			1.128	7.30401	7.18316	7.15938	7.13198	7.12945	7.34911	7.38329	7.23434								0.564	7.44319	7.08044	7.05138	6.95139	7.05803	6.9006	7.08084
			1.134	7.36328	7.23182	7.29192	7.22564	7.1256	7.26099	7.257	7.25089								0.567	7.19661	7.01157	6.95085	6.94557	6.93942	6.76031	6.96739
			1.14	7.39059	7.4585	7.2881	7.18091	7.25058	7.13095	7.22365	7.27476								0.57	7.20556	7.03428	6.91396	7.02769	6.90995	6.89942	6.99848
			1.146	7.23516	7.24792	7.18425	7.09437	7.11627	7.28053	7.37117	7.21852								0.573	7.25678	7.06459	6.93436	7.09309	6.87057	7.01589	7.03921
			1.152	7.31743	7.20709	7.23787	7.19693	7.14663	7.34865	7.24436	7.24271								0.576	7.16359	7.24385	7.06921	7.11381	6.95856	7.02351	7.09542
			1.158	7.48807	7.474	7.34568	7.22499	7.3242	7.10654	7.31064	7.32487								0.579	7.34258	7.10491	7.1548	7.00438	6.96756	6.86299	7.07287
			1.164	7.30685	7.25158	7.17463	7.10819	7.21727	7.20664	7.41273	7.2397								0.582	7.35165	7.1456	7.08374	6.9199	6.88915	6.79301	7.03051
			1.17	7.32435	7.21629	7.2644	7.20282	7.11973	7.27973	7.28405	7.24162								0.585	7.38633	7.01391	6.93262	6.94005	6.91416	6.75948	6.99109
			1.176	7.44285	7.39037	7.35498	7.32163	7.26257	7.09988	7.15274	7.28929								0.588	7.27633	7.07335	6.97369	7.05799	6.87128	6.93563	7.03138
			1.182	7.26823	7.28463	7.20875	7.1379	7.19406	7.23764	7.31354	7.23496								0.591	7.23914	7.16175	6.96489	7.15543	6.79819	6.96706	7.04774
			1.188	7.40688	7.25389	7.16579	7.25161	7.08103	7.27184	7.27186	7.24327								0.594	7.27586	7.18622	7.06499	7.04016	6.9682	6.98812	7.08726
			1.194	7.50516	7.33169	7.25153	7.24931	7.25157	7.13017	7.13955	7.26557								0.597	7.23584	7.21457	7.01375	7.05323	6.98867	6.81994	7.05433
			1.2	7.33991	7.29558	7.21547	7.14059	7.19046	7.24176	7.31836	7.24888								0.6	7.41042	7.14743	7.09313	6.94732	6.99852	6.90251	7.08322
			1.206	7.29668	7.22473	7.19374	7.17753	7.13483	7.26106	7.19738	7.21228								0.603	7.29933	7.05251	7.00079	6.95771	6.93017	6.89003	7.02176
			1.212	7.4895	7.31825	7.2857	7.18872	7.21251	7.23986	7.12859	7.26616								0.606	7.20496	6.97232	6.89501	6.9664	6.78538	6.96174	6.9643
			1.218	7.28258	7.31957	7.15901	7.16899	7.33315	7.232	7.24118	7.24807								0.609	7.22306	7.14531	6.89255	7.03954	6.84441	6.95206	7.01615
			1.224	7.30657	7.25515	7.14304	7.13804	7.10942	7.33696	7.25535	7.22065								0.612	7.14108	7.18985	6.95738	7.10276	6.95548	7.05405	7.06677
			1.23	7.38401	7.30086	7.2401	7.34894	7.29201	7.18513	7.08891	7.26285								0.615	7.25734	7.12992	6.97336	6.99668	6.97401	6.92651	7.04297
			1.236	7.4108	7.36207	7.18088	7.15661	7.30281	7.18244	7.28724	7.26898								0.618	7.38699	7.26607	7.10281	6.94713	7.0259	6.87723	7.10102
			1.242	7.24993	7.20152	7.08448	7.16089	7.12566	7.35875	7.21786	7.19987								0.621	7.20254	7.04645	6.93679	6.85942	6.94041	6.81742	6.96717
			1.248	7.4071	7.33023	7.17483	7.28935	7.14034	7.25793	7.14148	7.24875								0.624	7.27861	7.01164	7.03076	6.91221	6.83578	6.92115	6.99836
			1.254	7.36967	7.36569	7.28521	7.17698	7.2266	7.2105	7.20302	7.26253								0.627	7.17266	7.03354	6.96973	7.06391	6.89297	7.00541	7.02304
			1.26	7.3359	7.27689	7.16971	7.1934	7.13156	7.34273	7.31831	7.25264								0.63	7.21132	7.1481	6.95593	6.95302	6.83505	7.0361	7.02326
			1.266	7.38615	7.19847	7.31149	7.28107	7.13768	7.18684	7.10801	7.22996								0.633	7.32012	7.15831	6.9713	7.09838	6.87262	6.99479	7.06925
			1.272	7.44193	7.36852	7.27589	7.26008	7.36898	7.24359	7.21768	7.31095								0.636	7.28672	7.25875	7.11609	6.90724	6.99185	6.87095	7.07193
			1.278	7.28335	7.28359	7.13869	7.17644	7.08694	7.25014	7.27075	7.21284								0.639	7.30452	7.03628	7.0263	6.98725	6.89117	6.8285	7.01234
			1.284	7.41963	7.2566	7.25403	7.30253	7.10919	7.1996	7.19252	7.24773								0.642	7.29276	7.09329	6.92248	6.9687	6.94312	6.89077	7.01852
			1.29	7.54823	7.38493	7.22717	7.26008	7.23174	7.1165	7.23029	7.28556								0.645	7.18802	7.06011	6.84053	6.97602	6.87037	6.85887	6.96565
			1.296	7.32267	7.234	7.2875	7.08969	7.18656	7.36863	7.36209	7.26445								0.648	7.18661	7.1597	7.02507	7.11886	6.82699	6.94838	7.04427
			1.302	7.4521	7.29617	7.28119	7.34679	7.16372	7.23655	7.19319	7.28139								0.651	7.25491	7.25319	6.99336	7.01966	6.86282	6.7913	7.0292
			1.308	7.50371	7.35536	7.33466	7.30264	7.18292	7.09255	7.16748	7.27704								0.654	7.43663	7.18563	7.06609	6.93272	7.08136	6.93748	7.10665
			1.314	7.30361	7.29268	7.27271	7.15219	7.196	7.23067	7.25762	7.24364								0.657	7.40707	7.2515	7.08697	6.89988	7.00108	6.8285	7.07917
			1.32	7.33465	7.28567	7.3298	7.29522	7.01755	7.28257	7.23214	7.25394								0.66	7.38043	7.10007	6.97176	6.95675	7.00029	6.8769	7.0477
			1.326	7.38508	7.35893	7.37448	7.29391	7.18016	7.04395	7.12863	7.25216								0.663	7.20978	7.06875	6.85084	6.93113	6.82619	6.90457	6.96521
			1.332	7.30446	7.30168	7.25503	7.12098	7.18803	7.17494	7.32528	7.23863								0.666	7.17084	7.11008	6.98658	7.11941	6.82856	6.99068	7.03436
			1.338	7.32817	7.26222	7.27557	7.20656	7.11549	7.29539	7.1956	7.23986								0.669	7.28684	7.2191	6.96237	7.0164	6.92696	7.02893	7.07343
			1.344	7.42134	7.34584	7.47101	7.30046	7.23764	7.19688	7.17418	7.30676								0.672	7.32724	7.19451	7.10723	7.04615	7.05005	7.04667	7.12864
			1.35	7.34457	7.25708	7.24799	7.07291	7.22608	7.19833	7.35598	7.24328								0.675	7.34994	7.09945	6.97769	7.02417	7.03496	6.90036	7.06443
			1.356	7.33005	7.19516	7.31376	7.25947	7.06625	7.27363	7.22673	7.23786								0.678	7.2886	7.03145	6.89952	6.97471	6.95571	6.79515	6.99086
			1.362	7.48695	7.33319	7.34517	7.27582	7.15008	7.20647	7.18168	7.28276								0.681	7.16507	7.12102	6.94365	6.99217	6.87801	6.8531	6.99217
			1.368	7.34913	7.31963	7.21405	7.1625	7.25998	7.13141	7.46747	7.27202								0.684	7.22433	7.11755	6.98269	7.13127	6.9674	7.03349	7.07612
			1.374	7.31135	7.21428	7.1988	7.20251	7.15039	7.30121	7.25792	7.23378								0.687	7.30281	7.20376	6.89897	7.2362	6.91356	7.08413	7.10657
			1.38	7.39999	7.28481	7.44145	7.28202	7.13874	7.18784	7.14948	7.26919								0.69	7.26224	7.18484	7.09688	7.05502	7.06736	6.98913	7.10925
			1.386	7.37266	7.33411	7.28501	7.1197	7.13218	7.04128	7.35748	7.23463								0.693	7.28708	7.10943	7.08999	6.82785	7.08263	6.75323	7.02504
			1.392	7.29038	7.15458	7.30267	7.20546	7.10775	7.19769	7.34726	7.2294								0.696	7.37441	7.12977	6.97354	6.91231	7.04653	6.81239	7.04149
			1.398	7.4404	7.24224	7.31076	7.35699	7.08198	7.17233	7.20457	7.25847								0.699	7.252	7.0429	6.91965	6.935	7.06687	6.90233	7.01979
			1.404	7.38224	7.34879	7.31155	7.18742	7.14415	7.08871	7.29479	7.25109								0.702	7.17635	7.11458	6.95944	6.99555	6.95263	7.02931	7.03798
			1.41	7.35745	7.19019	7.18526	7.10913	7.04617	7.30832	7.388	7.22636								0.705	7.24087	7.15066	6.9176	7.04121	6.93212	7.05712	7.0566
			1.416	7.35142	7.24756	7.30852	7.18228	7.14454	7.19628	7.21221	7.23469								0.708	7.3009	7.24074	7.06158	7.08827	7.09292	7.0514	7.1393
			1.422	7.46538	7.31095	7.38317	7.169	7.09242	7.11069	7.24866	7.25432								0.711	7.29512	7.118	7.02079	6.89248	7.06363	6.89811	7.04802
			1.428	7.26223	7.19893	7.11596	7.18328	7.11734	7.33517	7.264	7.21099								0.714	7.37602	7.06377	7.00608	7.0058	7.05231	6.8064	7.05173
			1.434	7.41114	7.23777	7.30949	7.25414	7.0713	7.20404	7.22916	7.24529								0.717	7.22913	7.05207	6.95537	6.92075	6.96938	6.8596	6.99772
			1.44	7.45162	7.3054	7.29816	7.15107	7.21728	7.08377	7.25605	7.25191								0.72	7.24309	7.05888	6.82056	7.10947	7.00146	6.93268	7.02769
			1.446	7.32902	7.24351	7.11498	7.14241	7.17712	7.24371	7.38499	7.23368								0.723	7.2778	7.22146	6.93896	7.02004	6.99151	7.00025	7.075
			1.452	7.39336	7.27399	7.27961	7.15489	7.16702	7.24548	7.26053	7.25355								0.726	7.19167	7.31971	7.02822	7.14484	7.1703	6.98827	7.1405
			1.458	7.43141	7.36315	7.3408	7.30217	7.22958	7.19822	7.27092	7.30518								0.729	7.34671	7.09634	7.03995	6.99024	7.15816	6.95722	7.0981
			1.464	7.27698	7.20695	7.199	7.13389	7.1121	7.26038	7.28603	7.21076								0.732	7.35788	7.0273	6.99308	6.97794	7.01636	6.88459	7.04286
			1.47	7.33334	7.2713	7.20851	7.2797	7.08702	7.24802	7.26968	7.24251								0.735	7.33216	6.9543	6.9466	6.96076	6.92206	6.84472	6.99343
			1.476	7.37607	7.36885	7.33383	7.16714	7.28595	7.21644	7.30934	7.29394								0.738	7.13465	7.11726	6.9099	6.97761	6.94137	6.94048	7.00355
			1.482	7.35653	7.30465	7.1003	7.19169	7.16942	7.27794	7.35085	7.2502								0.741	7.19833	7.16529	6.93319	7.12442	7.00039	7.02837	7.075
			1.488	7.30947	7.14365	7.196	7.20697	7.07049	7.27391	7.19214	7.19895								0.744	7.26742	7.15167	7.04223	6.98766	7.03755	6.99442	7.08016
			1.494	7.43172	7.36766	7.29644	7.20436	7.20387	7.21537	7.29501	7.28777								0.747	7.25443	7.13349	7.05707	6.96019	7.19105	7.02554	7.10363
			1.5	7.32165	7.20661	7.2343	7.09447	7.19027	7.20412	7.28004	7.21878								0.75	7.347	7.0128	7.08575	6.85704	7.04064	6.8708	7.03567
			1.506	7.28813	7.22094	7.18709	7.27111	7.11338	7.31517	7.23348	7.23276								0.753	7.29749	7.03144	6.90522	6.96546	7.04243	6.90416	7.02437
			1.512	7.48778	7.41952	7.28996	7.31639	7.17957	7.18733	7.11444	7.285								0.756	7.25372	7.05273	6.99631	7.01568	7.02745	6.89538	7.04021
			1.518	7.42086	7.24474	7.16957	7.11519	7.17199	7.21975	7.28933	7.23306								0.759	7.20239	7.15896	6.97304	7.06183	6.95028	6.98592	7.05541
			1.524	7.37311	7.28976	7.12891	7.18687	7.18149	7.3631	7.274	7.25675								0.762	7.27463	7.18627	6.97284	6.99123	6.99302	7.004	7.07033
			1.53	7.46056	7.40422	7.27008	7.22376	7.1887	7.19788	7.18684	7.276								0.765	7.32846	7.23144	7.05621	6.98262	7.12554	6.96998	7.11571
			1.536	7.41882	7.36993	7.23464	7.18184	7.15867	7.20941	7.37589	7.27846								0.768	7.36647	7.1665	7.02411	6.8342	7.19082	6.81777	7.06664
			1.542	7.25165	7.25331	7.12367	7.16677	7.18256	7.33266	7.19573	7.21519								0.771	7.29533	6.9679	6.91125	6.96322	6.96691	6.8522	6.9928
			1.548	7.38005	7.36505	7.30715	7.2921	7.15155	7.22001	7.19399	7.27284								0.774	7.16872	7.03748	6.81558	6.9525	6.99905	6.87146	6.97413
			1.554	7.32977	7.34606	7.27903	7.16811	7.14379	7.31883	7.29084	7.26806								0.777	7.15868	7.18495	6.87864	7.01895	6.95348	6.9041	7.01646
			1.56	7.32769	7.28593	7.15869	7.1038	7.12422	7.36186	7.30394	7.23802								0.78	7.20209	7.1551	6.8908	6.97324	6.93293	7.01259	7.02779
			1.566	7.50937	7.31482	7.32987	7.32189	7.17564	7.22326	7.25404	7.30413								0.783	7.20031	7.20953	7.06957	7.00694	7.11606	6.96561	7.09467
			1.572	7.35946	7.41107	7.25427	7.22628	7.21269	7.23799	7.32123	7.289								0.786	7.35694	7.16932	7.05357	7.01278	7.01745	6.95057	7.09344
			1.578	7.33112	7.20175	7.25929	7.21987	7.06072	7.37346	7.28693	7.24759								0.789	7.41879	6.95726	6.87652	6.8543	7.01645	6.8014	6.98745
			1.584	7.32208	7.39155	7.31158	7.36349	7.14852	7.30689	7.18331	7.28963								0.792	7.25144	7.00986	6.81888	6.97822	6.98464	6.83392	6.97949
			1.59	7.41853	7.40034	7.30528	7.22045	7.2928	7.06629	7.20624	7.27285								0.795	7.22816	7.0446	6.91204	7.0518	6.9361	6.91273	7.01424
			1.596	7.23805	7.32065	7.14627	7.08758	7.062	7.31728	7.29264	7.20921								0.798	7.17489	7.14646	6.9475	7.09763	6.94637	7.07438	7.06454
			1.602	7.38642	7.35035	7.30145	7.28873	7.12511	7.27821	7.15911	7.26991								0.801	7.26203	7.27858	7.00904	6.97908	7.07698	6.9902	7.09932
			1.608	7.43218	7.32675	7.29842	7.18515	7.2021	7.15282	7.28377	7.26874								0.804	7.39482	7.13071	7.01341	6.91289	7.1878	6.91449	7.09236
			1.614	7.27876	7.35099	7.17651	7.15492	7.03029	7.28649	7.29722	7.22502								0.807	7.40407	7.09019	7.07911	6.94868	7.05943	6.81883	7.06672
			1.62	7.35987	7.32218	7.21606	7.23462	7.04631	7.31013	7.23594	7.24644								0.81	7.26554	7.03858	6.87153	6.94488	6.96104	6.88857	6.99502
			1.626	7.40551	7.39672	7.31057	7.1525	7.3115	7.10303	7.24299	7.27469								0.813	7.22417	7.10891	6.77287	6.98621	6.87122	6.92245	6.98097
			1.632	7.26886	7.2684	7.1486	7.08031	7.14025	7.28338	7.33644	7.21804								0.816	7.27538	7.13511	6.92302	7.14292	6.9511	7.03152	7.07651
			1.638	7.39653	7.34821	7.22524	7.27156	7.09703	7.32752	7.16249	7.26123								0.819	7.25506	7.17204	6.96163	6.99704	6.97229	7.11207	7.07835
			1.644	7.46385	7.36935	7.28628	7.14451	7.09946	7.1756	7.18628	7.24648								0.822	7.21679	7.13813	7.04167	6.92363	7.05972	6.95774	7.05628
			1.65	7.27297	7.34776	7.16445	7.08873	7.10266	7.25359	7.23756	7.20967								0.825	7.35822	7.05706	7.07641	6.87251	7.01421	6.80591	7.03072
			1.656	7.35087	7.27662	7.30783	7.15462	6.97199	7.30028	7.29701	7.23703								0.828	7.28776	7.07718	6.93063	6.8939	6.96439	6.82343	6.99622
			1.662	7.42094	7.33417	7.41282	7.17406	7.08598	7.16484	7.20448	7.25676								0.831	7.2292	7.08488	6.95096	7.02749	6.85623	6.82835	6.99618
			1.668	7.35953	7.34328	7.19317	7.11274	7.14687	7.25616	7.37916	7.25584								0.834	7.14509	7.12723	6.835	7.08951	6.85201	6.97566	7.00408
			1.674	7.33411	7.26395	7.27123	7.16321	7.03304	7.26364	7.22454	7.22196								0.837	7.26915	7.22078	7.01829	7.05956	6.97353	7.00125	7.09043
			1.68	7.52351	7.34631	7.32544	7.20994	7.18291	7.16567	7.07888	7.26181								0.84	7.27999	7.14967	7.07114	6.97982	7.04365	6.96176	7.08101
			1.686	7.35587	7.4404	7.19756	7.09208	7.25789	7.22927	7.28131	7.26491								0.843	7.36709	7.01632	7.03409	6.91687	6.94592	6.87489	7.02586
			1.692	7.34583	7.19438	7.2175	7.10819	7.06634	7.22102	7.21967	7.19613								0.846	7.3064	7.01615	6.99584	6.9203	6.92461	6.80294	6.99437
			1.698	7.48158	7.26504	7.33163	7.24245	7.2009	7.13422	7.18555	7.26305								0.849	7.2201	7.11215	6.97051	6.99409	6.92237	6.93208	7.02522
			1.704	7.34567	7.33034	7.15376	7.05806	7.08511	7.09841	7.33196	7.20047								0.852	7.18715	7.13962	6.99619	6.9722	6.79821	6.95974	7.00885
			1.71	7.28664	7.19472	7.19084	7.0852	7.08135	7.26743	7.33015	7.20519								0.855	7.19292	7.18218	7.05411	7.13745	6.92426	7.02795	7.08648
			1.716	7.42485	7.3437	7.30893	7.2166	7.09573	7.11473	7.26829	7.25326								0.858	7.2021	7.25913	7.12317	6.94965	6.93079	7.0196	7.08074
			1.722	7.33168	7.33844	7.20409	7.06695	7.1742	7.10795	7.33586	7.22274								0.861	7.43077	7.11518	7.03295	6.97232	7.02713	6.9035	7.08031
			1.728	7.34221	7.24247	7.16578	7.07201	7.11467	7.23267	7.27437	7.20631								0.864	7.30374	7.05012	6.96461	6.92611	6.90295	6.83319	6.99679
			1.734	7.45861	7.22559	7.32957	7.168	7.13267	7.17838	7.22588	7.24553								0.867	7.29023	6.98209	6.95407	6.91667	6.7923	6.84359	6.96316
			1.74	7.45103	7.41733	7.22461	7.12615	7.31437	7.0877	7.43229	7.29336								0.87	7.09916	7.12548	6.95805	7.07474	6.84871	6.91171	7.00297
			1.746	7.32117	7.20291	7.16734	7.09588	7.18389	7.26647	7.3347	7.22462								0.873	7.23986	7.23215	6.91903	7.10949	6.86616	7.10801	7.07912
			1.752	7.43959	7.15109	7.25793	7.24183	7.16654	7.11538	7.18829	7.22295								0.876	7.26609	7.16891	7.2048	7.05114	6.99394	6.91379	7.09978
			1.758	7.36098	7.33532	7.2401	7.13064	7.28173	7.09952	7.3887	7.26243								0.879	7.41853	7.06553	7.04922	6.90546	7.10384	6.91442	7.07617
			1.764	7.20849	7.23444	7.17475	7.11583	7.14178	7.24751	7.39552	7.2169								0.882	7.43494	7.09661	6.95909	6.93557	7.0173	6.85981	7.05055
			1.77	7.43787	7.23867	7.3212	7.15365	7.18522	7.19309	7.26359	7.25618								0.885	7.28358	7.00448	6.9547	6.90595	6.90133	6.93324	6.99721
			1.776	7.38213	7.30968	7.38304	7.15614	7.268	7.08009	7.2942	7.26761								0.888	7.20099	7.03399	6.82037	6.97056	6.80327	6.84871	6.94631
			1.782	7.28406	7.14055	7.14772	7.0706	7.18524	7.23505	7.34902	7.20175								0.891	7.17017	7.1333	6.9433	7.07057	6.89473	7.05005	7.04368
			1.788	7.31674	7.27423	7.24093	7.16495	7.13695	7.20173	7.25142	7.22671								0.894	7.2571	7.08971	7.14844	7.06029	6.9798	7.01721	7.09209
			1.794	7.46249	7.32191	7.36724	7.19122	7.35548	7.08073	7.29693	7.29657								0.897	7.38773	7.19529	7.13771	6.94463	7.01375	6.92144	7.10009
			1.8	7.35283	7.15456	7.23249	7.06195	7.16725	7.25177	7.36611	7.22671								0.9	7.37475	7.07154	7.02634	6.89818	6.96864	6.91804	7.04291
			1.806	7.25196	7.18141	7.30392	7.18366	7.09256	7.26001	7.19028	7.20911								0.903	7.27751	7.06609	7.03325	6.88812	6.94059	6.87725	7.0138
			1.812	7.44072	7.29102	7.31143	7.20206	7.22848	7.07085	7.13593	7.24007								0.906	7.23891	7.0217	6.89317	7.02736	6.83333	6.94567	6.99336
			1.818	7.31796	7.18338	7.21424	7.08607	7.25099	7.24092	7.356	7.23565								0.909	7.22835	7.11381	6.93236	7.11041	6.73395	7.01879	7.02294
			1.824	7.29146	7.14076	7.23507	7.14714	7.13078	7.25517	7.2725	7.21041								0.912	7.19994	7.15144	7.06332	6.99283	6.88325	6.96834	7.04318
			1.83	7.44032	7.24687	7.28416	7.23276	7.24543	7.18028	7.14835	7.25402								0.915	7.30479	7.11828	7.08379	6.96124	7.01025	6.93599	7.06906
			1.836	7.33703	7.26613	7.27465	7.09454	7.28142	7.19639	7.41236	7.26608								0.918	7.37566	7.10122	7.08371	6.90251	7.02313	6.86476	7.0585
			1.842	7.24701	7.15328	7.18617	7.12469	7.14422	7.2988	7.28581	7.20571								0.921	7.30641	7.01518	7.098	6.91124	6.91551	6.88798	7.02239
			1.848	7.40017	7.33926	7.36749	7.16818	7.19336	7.20737	7.20386	7.26853								0.924	7.1708	7.06417	6.94115	6.88786	6.83707	6.881	6.96368
			1.854	7.33031	7.32539	7.14244	7.09939	7.33355	7.20917	7.34484	7.25501								0.927	7.12184	7.14794	6.95004	7.03652	6.87413	6.96691	7.01623
			1.86	7.22192	7.2086	7.19116	7.21105	7.06594	7.37637	7.30392	7.22557								0.93	7.23532	7.22062	6.94636	7.05297	6.94254	7.06854	7.07772
			1.866	7.39634	7.28843	7.31597	7.29116	7.22023	7.27026	7.25544	7.29112								0.933	7.35493	7.22007	7.0394	6.97485	6.89144	6.94105	7.07029
			1.872	7.25876	7.28843	7.23513	7.1949	7.27079	7.25373	7.37466	7.26806								0.936	7.27982	7.10839	7.11794	6.91342	7.08406	6.98872	7.08206
			1.878	7.1981	7.19767	7.20167	7.18368	7.16298	7.37835	7.34096	7.23763								0.939	7.26685	7.07724	7.05558	6.88593	6.95495	6.81058	7.00852
			1.884	7.32168	7.30479	7.36167	7.26489	7.21066	7.25351	7.19619	7.27334								0.942	7.2401	7.06878	6.99173	6.97771	6.87876	6.87457	7.00527
			1.89	7.35454	7.33648	7.28295	7.17673	7.25091	7.26023	7.26435	7.27517								0.945	7.21898	7.10656	6.87871	7.04709	6.87517	6.98935	7.01931
			1.896	7.23939	7.21809	7.17944	7.19418	7.13826	7.41912	7.26515	7.23623								0.948	7.19675	7.12656	6.96191	7.10751	6.87241	7.00712	7.04538
			1.902	7.29339	7.21355	7.33073	7.36432	7.15247	7.3129	7.15646	7.26055								0.951	7.213	7.1499	7.04643	7.00419	6.95645	7.02503	7.06583
			1.908	7.39674	7.38361	7.26598	7.1843	7.31705	7.24907	7.21504	7.2874								0.954	7.37953	7.19581	7.09018	6.88743	6.99829	6.88838	7.07327
			1.914	7.18451	7.18768	7.11091	7.15236	7.1823	7.32538	7.36068	7.21483								0.957	7.34919	7.02809	7.04764	6.84687	6.95496	6.86421	7.01516
			1.92	7.3629	7.30962	7.24523	7.25887	7.15969	7.21733	7.16699	7.2458								0.96	7.17619	6.90845	6.91016	7.00032	6.7704	6.87496	6.94008
			1.926	7.41185	7.38879	7.34616	7.11033	7.3194	7.24027	7.31999	7.30525								0.963	7.19622	7.04054	6.94983	6.99059	6.77863	6.96263	6.98641
			1.932	7.28128	7.23846	7.17794	7.11423	7.21405	7.30841	7.23433	7.2241								0.966	7.2023	7.09258	6.88576	7.12042	6.81984	6.97741	7.01638
			1.938	7.27001	7.34986	7.18695	7.32919	7.08085	7.32871	7.1185	7.23772								0.969	7.15032	7.19998	7.10052	7.05822	6.8946	6.9685	7.06203
			1.944	7.50034	7.39926	7.19935	7.17412	7.24959	7.24644	7.14894	7.274								0.972	7.39253	7.15043	7.05089	6.95879	6.99519	6.90564	7.07558
			1.95	7.39891	7.26068	7.17289	7.08434	7.1454	7.25438	7.25971	7.22519								0.975	7.39527	7.03593	7.04952	6.84904	6.94896	6.84327	7.02033
			1.956	7.32958	7.29162	7.22162	7.24334	7.05229	7.33759	7.15918	7.2336								0.978	7.21868	7.08905	6.96526	6.87214	6.90846	6.92539	6.9965
			1.962	7.43968	7.43583	7.34305	7.1993	7.33752	7.15737	7.12393	7.29096								0.981	7.20666	6.98376	6.95841	7.04413	6.8839	6.801	6.97964
			1.968	7.37446	7.32776	7.16839	7.06043	7.14867	7.20855	7.2242	7.21607								0.984	7.22032	7.13835	7.00413	7.1751	6.95109	6.94106	7.07168
			1.974	7.2784	7.32079	7.25583	7.22746	7.02219	7.2324	7.2792	7.2309								0.987	7.27392	7.1913	7.11815	7.04661	6.94528	6.93407	7.08489
			1.98	7.49568	7.47093	7.38127	7.3291	7.16436	7.15779	7.15778	7.30813								0.99	7.36495	7.10247	7.10483	6.86985	7.08571	6.97816	7.08433
			1.986	7.39744	7.32815	7.20657	7.01003	7.21567	7.16657	7.22272	7.22102								0.993	7.41189	7.02756	7.02182	6.94317	7.01041	6.81488	7.03829
			1.992	7.39829	7.33909	7.22556	7.20336	7.0419	7.36124	7.10614	7.23937								0.996	7.28418	7.10979	7.04576	6.92816	7.05476	6.8669	7.04826
			1.998	7.52592	7.37506	7.39226	7.26842	7.1493	7.15537	7.22425	7.29866								0.999	7.13808	7.09786	6.97181	6.94729	6.94974	6.8361	6.99015
			2.004	7.42667	7.32754	7.33872	7.0305	7.13566	7.15356	7.23788	7.23579								1.002	7.09333	7.18365	6.85659	7.05198	7.0075	6.90855	7.01693
			2.01	7.3261	7.30395	7.25831	7.09012	7.07391	7.22774	7.2208	7.21442								1.005	7.31107	7.21249	7.1031	7.05487	6.96286	7.01527	7.10994
			2.016	7.45988	7.33881	7.37452	7.22806	7.19887	7.1078	7.12822	7.26231								1.008	7.3103	7.09873	7.04396	6.84525	7.05451	6.91616	7.04482
			2.022	7.39355	7.37091	7.21	7.12745	7.1737	7.10138	7.2087	7.22653								1.011	7.36188	7.13532	7.014	6.85133	7.1267	6.86574	7.05916
			2.028	7.35914	7.22028	7.19107	7.07757	7.03357	7.27216	7.20472	7.19407								1.014	7.40308	7.03421	7.04197	6.88515	7.00907	6.76852	7.02367
			2.034	7.59395	7.37539	7.33648	7.19696	7.13049	7.11673	7.22558	7.28223								1.017	7.33821	7.13829	7.03193	6.84376	7.00321	6.78005	7.02258
			2.04	7.38996	7.38894	7.29216	7.07608	7.25002	7.03677	7.232	7.23799								1.02	7.25296	7.06965	6.8746	7.04535	6.97921	6.87527	7.01617
			2.046	7.30112	7.21752	7.15708	7.17942	7.03036	7.27479	7.3005	7.20868								1.023	7.24948	7.10245	6.92546	7.05078	7.0078	6.93479	7.04513
			2.052	7.41756	7.22794	7.38503	7.2765	7.17714	7.12876	7.11569	7.24695								1.026	7.35522	7.23004	7.02787	6.95591	7.20468	6.86934	7.10718
			2.058	7.37073	7.35	7.32951	7.06896	7.10648	7.09391	7.2777	7.22819								1.029	7.45339	7.11241	7.08649	6.84747	7.12252	6.82657	7.07481
			2.064	7.24689	7.18547	7.18533	7.05096	7.00435	7.1771	7.27349	7.16051								1.032	7.37601	6.97271	7.06375	6.98207	6.98636	6.83989	7.0368
			2.07	7.4179	7.33223	7.32608	7.22766	7.05297	7.17138	7.26493	7.25616								1.035	7.21466	7.00773	6.99322	7.04488	7.03483	6.8157	7.0185
			2.076	7.45122	7.41457	7.21437	7.1027	7.21568	7.13801	7.30651	7.26329								1.038	7.20835	7.07204	6.90917	7.02373	6.84124	6.85955	6.98568
			2.082	7.39597	7.2592	7.22591	7.06227	7.10752	7.15202	7.30354	7.21521								1.041	7.33517	7.21756	6.94362	7.05224	6.9755	6.92734	7.07524
			2.088	7.40278	7.25417	7.27189	7.22862	7.0492	7.12499	7.14365	7.21076								1.044	7.33169	7.17854	7.00031	6.96929	7.12148	6.9233	7.08743
			2.094	7.39541	7.35146	7.30241	7.14809	7.16703	7.00864	7.34561	7.24552								1.047	7.39602	7.21218	7.1173	6.88799	7.11397	6.90568	7.10552
			2.1	7.27596	7.24479	7.14368	7.08659	7.13727	7.12148	7.48661	7.21377								1.05	7.45012	6.98586	7.07068	6.8982	7.05414	6.77992	7.03982
			2.106	7.33808	7.24193	7.29902	7.20269	7.12534	7.13889	7.27283	7.23125								1.053	7.23489	6.98838	6.92427	7.0111	6.89902	6.83599	6.98227
			2.112	7.40887	7.3438	7.3202	7.23711	7.24894	7.09762	7.33127	7.28397								1.056	7.18591	7.11526	6.94796	6.99201	6.88539	6.94951	7.01267
			2.118	7.32385	7.24085	7.20911	7.13304	7.16158	7.14462	7.40288	7.23085								1.059	7.22224	7.12526	6.95133	7.11263	7.0255	6.93217	7.06152
			2.124	7.36659	7.2173	7.23011	7.15007	7.05445	7.24411	7.17207	7.20496								1.062	7.32868	7.11144	7.0298	7.01307	7.07314	6.98399	7.09002
			2.13	7.48416	7.38827	7.37933	7.20895	7.18286	7.06577	7.25317	7.28036								1.065	7.34368	7.123	7.05586	6.96082	7.09593	6.81105	7.06506
			2.136	7.31464	7.30013	7.17656	7.08518	7.17687	7.11821	7.4532	7.23211								1.068	7.37446	6.97837	7.0123	6.93891	7.09595	6.76328	7.02721
			2.142	7.37377	7.23908	7.16741	7.21111	7.15526	7.29606	7.3415	7.25488								1.071	7.26575	7.04478	6.95575	6.89111	7.02265	6.79385	6.99565
			2.148	7.41954	7.35255	7.37103	7.23619	7.28937	7.10084	7.34072	7.30146								1.074	7.26101	7.02302	6.89242	7.10193	6.92669	6.86999	7.01251
			2.154	7.37093	7.27561	7.24899	7.19197	7.21265	7.11093	7.41516	7.26089								1.077	7.1483	7.0879	6.86854	7.05453	6.97721	6.92284	7.00989
			2.16	7.294	7.14278	7.13445	7.14963	7.09272	7.22371	7.34762	7.19784								1.08	7.24157	7.21782	6.96371	6.94698	6.99127	6.88327	7.04077
			2.166	7.46307	7.42465	7.33259	7.22846	7.25521	7.20895	7.25209	7.30929								1.083	7.2168	7.2298	7.03418	6.90333	7.1013	6.88022	7.06094
			2.172	7.25518	7.27395	7.27517	7.05997	7.27372	7.18623	7.34286	7.23815								1.086	7.40673	7.03509	7.02701	6.99546	7.09596	6.80729	7.06126
			2.178	7.23248	7.20145	7.06803	7.1332	7.11057	7.26536	7.34719	7.19404								1.089	7.30424	7.04098	6.90984	6.91615	7.02905	6.90171	7.017
			2.184	7.37131	7.32069	7.20049	7.17614	7.17343	7.16691	7.28587	7.24212								1.092	7.24049	6.93846	6.85947	7.07689	6.95714	6.85632	6.98813
			2.19	7.32214	7.28392	7.20181	7.04928	7.2296	7.15496	7.48418	7.24656								1.095	7.09856	7.07949	6.92479	7.08707	6.86069	6.94628	6.99948
			2.196	7.13111	7.21969	7.25873	7.13629	7.20183	7.22112	7.33949	7.21547								1.098	7.17964	7.22047	6.98838	7.13677	6.95508	7.03181	7.08536
			2.202	7.38264	7.27752	7.22941	7.24575	7.21807	7.20206	7.31834	7.26768								1.101	7.31927	7.20468	7.07897	6.96892	7.04087	6.90918	7.08698
			2.208	7.34045	7.39408	7.25029	7.15215	7.2613	7.18057	7.41072	7.28422								1.104	7.44306	7.19586	7.06058	6.96843	7.01702	6.78152	7.07775
			2.214	7.20933	7.25214	7.19704	7.06196	7.13882	7.26145	7.34699	7.20968								1.107	7.31876	7.01912	6.96185	6.94422	6.98039	6.75906	6.99723
			2.22	7.41115	7.3082	7.27149	7.22644	7.14222	7.28324	7.17934	7.26029								1.11	7.13935	7.06455	6.92874	6.99007	6.88982	6.82682	6.97322
			2.226	7.29028	7.36221	7.21352	7.07521	7.30787	7.12864	7.43915	7.25956								1.113	7.22067	7.08723	6.87125	7.18524	6.9083	6.9835	7.0427
			2.232	7.26777	7.33977	7.19336	7.09115	7.14603	7.33505	7.33548	7.24409								1.116	7.23682	7.15006	6.97457	7.12581	6.91293	6.98506	7.06421
			2.238	7.39534	7.29448	7.29757	7.22282	7.2134	7.27133	7.2939	7.28412								1.119	7.3036	7.23624	7.02605	7.04713	6.98486	6.94862	7.09108
			2.244	7.41172	7.32711	7.22246	7.12131	7.30923	7.15621	7.26886	7.25955								1.122	7.35738	7.12783	7.04749	7.01095	7.07526	6.85514	7.07901
			2.25	7.28241	7.24235	7.20194	7.12842	7.15063	7.28681	7.35683	7.23563								1.125	7.35329	7.06018	6.93884	6.91428	6.97119	6.7583	6.99935
			2.256	7.4149	7.31177	7.24004	7.14853	7.12172	7.28234	7.21897	7.24832								1.128	7.1925	7.04372	6.96192	7.06421	6.93965	6.81025	7.00204
			2.262	7.44076	7.41956	7.37265	7.16748	7.20103	7.19058	7.22255	7.2878								1.131	7.17837	7.1243	6.87691	7.05641	6.83784	6.85782	6.98861
			2.268	7.19929	7.30506	7.19691	7.02055	7.20593	7.25433	7.34123	7.21761								1.134	7.21446	7.11726	7.00367	7.06882	6.92925	6.93795	7.04524
			2.274	7.39731	7.29762	7.24498	7.20288	7.09799	7.25882	7.21568	7.24504								1.137	7.22719	7.28765	7.00699	7.09549	7.10463	7.05484	7.12946
			2.28	7.45353	7.3081	7.37866	7.17603	7.26571	7.08442	7.22425	7.2701								1.14	7.40437	7.17819	7.06523	6.94466	7.07776	6.95776	7.10466
			2.286	7.30027	7.26894	7.19466	7.08867	7.16819	7.20605	7.29891	7.21796								1.143	7.30699	7.01502	6.96952	6.89444	7.05256	6.80717	7.00762
			2.292	7.34907	7.25804	7.2956	7.12699	7.07544	7.26907	7.15774	7.21885								1.146	7.29337	7.05571	6.95265	6.91599	6.89606	6.804	6.9863
			2.298	7.38908	7.31545	7.4313	7.23429	7.25895	7.17606	7.17496	7.28287								1.149	7.17157	7.02586	6.92698	7.07349	6.82118	6.8076	6.97112
			2.304	7.32985	7.25333	7.20966	7.13303	7.15143	7.15349	7.28268	7.21621								1.152	7.14449	7.08134	6.8997	7.1386	6.86051	7.00122	7.02098
			2.31	7.27781	7.16434	7.25214	7.19886	7.09754	7.22795	7.18699	7.20081								1.155	7.31259	7.11289	7.05094	7.05208	7.02592	6.88508	7.07325
			2.316	7.41716	7.30106	7.32676	7.24549	7.20269	7.19825	7.13751	7.26127								1.158	7.1692	7.30271	6.9497	6.95386	7.03807	6.88984	7.05056
			2.322	7.34854	7.25659	7.20153	7.06734	7.18467	7.16552	7.29972	7.2177								1.161	7.37501	7.17903	7.02059	6.90342	6.95222	6.78935	7.0366
			2.328	7.29972	7.22196	7.1968	7.1783	7.11823	7.25836	7.19287	7.20946								1.164	7.26174	7.00412	6.96493	6.87947	6.91455	6.68077	6.95093
			2.334	7.46414	7.34682	7.34708	7.09559	7.24562	7.16026	7.0597	7.2456								1.167	7.25172	7.13947	6.96898	6.93317	6.87699	6.85101	7.00356
			2.34	7.31105	7.28133	7.4116	7.12245	7.27602	7.16525	7.19317	7.25155								1.17	7.15254	7.06218	6.91646	7.12627	6.81734	6.92027	6.99917
			2.346	7.27778	7.21204	7.1981	7.20883	7.04884	7.20428	7.20868	7.19408								1.173	7.22914	7.31429	7.05635	7.06777	6.87183	6.97022	7.08493
			2.352	7.43416	7.31142	7.27856	7.26971	7.28706	7.14597	7.13392	7.26583								1.176	7.24065	7.22474	7.02562	6.88096	7.02986	6.90526	7.05118
			2.358	7.30702	7.29585	7.2654	7.10465	7.27362	7.08499	7.19737	7.21842								1.179	7.29789	7.12747	7.13037	6.94079	7.05646	6.83877	7.06529
			2.364	7.24675	7.14275	7.06681	7.12512	7.16059	7.09537	7.2327	7.15287								1.182	7.30062	7.01205	6.94481	6.79313	6.98244	6.83576	6.97813
			2.37	7.47404	7.25907	7.35796	7.27359	7.18535	7.18472	7.06137	7.25659								1.185	7.18658	7.06639	6.88524	6.97604	6.75086	6.80624	6.94522
			2.376	7.41729	7.37823	7.22066	7.08079	7.27064	7.18136	7.25845	7.2582								1.188	7.17434	7.17685	6.84797	6.99077	6.77335	6.91459	6.97964
			2.382	7.33691	7.19151	7.13571	7.05014	7.18504	7.15979	7.26969	7.18983								1.191	7.15189	7.28648	6.94007	7.03171	6.91591	6.85889	7.03083
			2.388	7.36001	7.27746	7.29127	7.22738	7.1744	7.20598	7.12603	7.2375								1.194	7.29354	7.23726	6.88596	7.04941	7.02771	7.03874	7.08877
			2.394	7.36894	7.33263	7.29554	7.17025	7.35625	7.09977	7.21395	7.26247								1.197	7.33804	7.15684	7.08519	6.85812	7.02039	6.91804	7.06277
			2.4	7.31184	7.21458	7.19542	7.0826	7.15983	7.18079	7.30561	7.20724								1.2	7.33677	7.0064	6.99439	6.83092	6.86205	6.80834	6.97315
			2.406	7.43857	7.286	7.1921	7.23801	7.16855	7.23209	7.10041	7.23653								1.203	7.23702	7.07632	6.92293	6.95189	6.91564	6.73209	6.97265
			2.412	7.44438	7.4233	7.29456	7.21456	7.25705	7.04609	7.17338	7.26476								1.206	7.1111	7.08643	6.87559	6.97055	6.79829	6.90344	6.95757
			2.418	7.18815	7.283	7.07971	7.06824	7.21128	7.18146	7.30724	7.18844								1.209	7.18916	7.21968	6.94888	7.08306	6.86623	6.90444	7.03524
			2.424	7.41117	7.1961	7.11272	7.14395	7.17078	7.2641	7.23264	7.21878								1.212	7.2267	7.18842	7.05595	6.99828	6.91801	6.9148	7.05036
			2.43	7.38423	7.35867	7.3286	7.23544	7.2531	7.11878	7.22495	7.27197								1.215	7.3131	7.22776	7.09492	6.91438	7.00173	6.89604	7.07466
			2.436	7.31528	7.2984	7.16068	7.12987	7.22929	7.19526	7.35892	7.2411								1.218	7.32983	7.07254	6.93892	6.87745	6.97215	6.80041	6.99855
			2.442	7.43644	7.24784	7.19482	7.15743	7.13938	7.24515	7.23575	7.23669								1.221	7.16903	7.02707	6.88943	6.95361	6.85871	6.85133	6.9582
			2.448	7.48863	7.41503	7.26954	7.16819	7.27159	7.15435	7.22857	7.28513								1.224	7.22817	7.17399	6.9078	6.95566	6.94581	6.76344	6.99581
			2.454	7.30466	7.29799	7.18653	7.14604	7.17255	7.18903	7.34693	7.23482								1.227	7.14846	7.20778	6.86602	7.06166	6.81394	6.94945	7.00788
			2.46	7.37346	7.23025	7.06788	7.21064	7.17321	7.18386	7.25614	7.21363								1.23	7.15275	7.26096	7.05812	7.00093	6.94587	7.01248	7.07185
			2.466	7.45367	7.41974	7.27188	7.08467	7.23546	7.18129	7.30783	7.27922								1.233	7.37628	7.16397	7.09561	6.93173	6.96822	6.95743	7.08221
			2.472	7.34121	7.28405	7.18154	7.15032	7.26423	7.11545	7.41245	7.24989								1.236	7.2042	7.2026	7.10361	6.86038	6.94915	6.84332	7.02721
			2.478	7.34294	7.20817	7.16415	7.21595	7.10164	7.21466	7.32422	7.22453								1.239	7.27746	7.08417	7.06189	6.91848	6.9019	6.85089	7.0158
			2.484	7.49761	7.34153	7.2524	7.22992	7.19331	7.10966	7.25299	7.2682								1.242	7.18074	7.04262	6.84761	7.02437	6.86473	6.7731	6.95553
			2.49	7.34913	7.34685	7.21972	7.07523	7.25262	7.20334	7.36882	7.25939								1.245	7.13852	7.11488	6.97387	6.9788	6.84294	6.9808	7.00497
			2.496	7.39253	7.35893	7.17211	7.20465	7.14032	7.27869	7.42603	7.28189								1.248	7.17159	7.1613	6.96977	7.04359	6.99794	6.9507	7.04915
			2.502	7.46177	7.36466	7.25983	7.24729	7.20888	7.09394	7.29884	7.27646								1.251	7.35991	7.21314	7.12378	6.89612	6.95611	6.926	7.07918
			2.508	7.38623	7.35833	7.24009	7.0912	7.31511	7.18791	7.38772	7.28094								1.254	7.34591	7.07772	7.10778	6.83775	7.01203	6.91545	7.04944
			2.514	7.2773	7.27066	7.16396	7.0621	7.06861	7.30623	7.32831	7.21103								1.257	7.33289	7.22927	6.98342	6.90306	6.99248	6.83051	7.04527
			2.52	7.42666	7.43434	7.27843	7.28845	7.14884	7.23386	7.25979	7.29577								1.26	7.22893	7.05164	6.89171	6.92216	6.88555	6.86867	6.97478
			2.526	7.3391	7.4102	7.17663	7.10769	7.26139	7.10425	7.33502	7.24775								1.263	7.25346	7.15447	6.89334	7.07904	6.90015	6.92975	7.03503
			2.532	7.27481	7.22373	7.12196	7.20793	7.20883	7.24236	7.27487	7.22207								1.266	7.11622	7.17315	7.01105	7.0391	6.91571	6.97762	7.03881
			2.538	7.46018	7.30826	7.2257	7.26969	7.15322	7.29766	7.26691	7.28309								1.269	7.33591	7.20889	6.99345	7.00397	7.02202	6.89279	7.07617
			2.544	7.45737	7.42322	7.22633	7.14639	7.27166	7.06739	7.3467	7.27701								1.272	7.36182	7.16018	7.07021	6.97471	7.07649	6.89027	7.08895
			2.55	7.26256	7.17889	7.13646	7.1609	7.13705	7.23415	7.41681	7.21812								1.275	7.25486	7.14909	6.9902	6.83988	7.00293	6.92855	7.02759
			2.556	7.40885	7.22386	7.28426	7.27352	7.12803	7.35733	7.27591	7.27882								1.278	7.27236	7.01651	7.02628	6.91261	6.92555	6.84509	6.99973
			2.562	7.47244	7.32119	7.19561	7.13253	7.25556	7.08745	7.20902	7.23912								1.281	7.12685	7.10085	6.94089	7.0528	6.83643	6.88834	6.99103
			2.568	7.29701	7.2522	7.08314	7.1611	7.13218	7.21124	7.36903	7.21513								1.284	7.20017	7.10047	6.96705	7.0618	6.94178	7.03946	7.05179
			2.574	7.43146	7.21138	7.19088	7.29816	7.05618	7.29333	7.11625	7.22824								1.287	7.26191	7.24478	6.9758	6.96006	7.02755	7.0038	7.07899
			2.58	7.57248	7.38107	7.29902	7.18234	7.26175	7.10599	7.33538	7.30543								1.29	7.32104	7.16714	7.09097	6.86754	6.99511	6.90254	7.05739
			2.586	7.27634	7.22964	7.18456	7.12715	7.21896	7.18518	7.29643	7.21689								1.293	7.33579	7.00035	7.00058	6.83705	7.05433	6.84193	7.01167
			2.592	7.34803	7.24441	7.1922	7.31029	7.11509	7.24078	7.18271	7.23336								1.296	7.24444	6.97404	6.97047	6.83832	6.89976	6.79791	6.95416
			2.598	7.45029	7.28678	7.35981	7.19636	7.23011	7.19473	7.22081	7.27698								1.299	7.1432	7.01533	6.97029	7.01654	6.98296	6.83735	6.99428
			2.604	7.2144	7.23007	7.14919	7.127	7.1769	7.21538	7.27427	7.19817								1.302	7.18867	7.08989	6.92245	7.07398	6.87062	6.99684	7.02374
			2.61	7.39139	7.20392	7.17346	7.25025	7.0402	7.27706	7.21534	7.22166								1.305	7.22843	7.20242	7.0781	7.03369	7.00495	7.05024	7.09964
			2.616	7.45356	7.30364	7.33139	7.25688	7.17609	7.13783	7.14009	7.25707								1.308	7.17886	7.23378	7.07897	6.96571	6.98651	7.02059	7.0774
			2.622	7.28718	7.29352	7.20832	7.08099	7.11227	7.15047	7.33938	7.2103								1.311	7.30253	7.10222	7.04958	6.88322	6.97413	6.8563	7.028
			2.628	7.31954	7.13537	7.18709	7.22305	6.9733	7.31542	7.17546	7.18989								1.314	7.17557	7.01483	7.04452	6.88175	7.00019	6.88852	7.0009
			2.634	7.42197	7.29657	7.36267	7.31952	7.20392	7.16542	7.1851	7.27931								1.317	7.26317	7.10877	6.9249	7.04504	6.89893	6.98042	7.03687
			2.64	7.2784	7.29313	7.24026	7.08362	7.14234	7.17917	7.21173	7.20409								1.32	7.06914	7.12456	6.94311	6.97881	6.92546	7.00233	7.00724
			2.646	7.29489	7.20319	7.21189	7.22711	7.0278	7.24923	7.23561	7.2071								1.323	7.20052	7.24502	6.93237	7.08433	6.89287	6.98984	7.05749
			2.652	7.44841	7.2627	7.35301	7.24447	7.16153	7.14616	7.12137	7.24824								1.326	7.18998	7.20243	7.14596	6.93595	7.03374	6.99544	7.08391
			2.658	7.27165	7.41249	7.26338	7.07638	7.32131	7.1576	7.34686	7.26424								1.329	7.33335	7.11921	7.12578	6.92957	7.00419	6.92537	7.07291
			2.664	7.24518	7.20835	7.09038	7.23829	7.01062	7.29138	7.13132	7.17364								1.332	7.23457	7.06142	7.00375	6.87611	6.96352	6.88132	7.00345
			2.67	7.45359	7.29793	7.22594	7.23297	7.07506	7.22538	7.14729	7.23688								1.335	7.17754	7.04832	6.95224	7.05047	6.95411	6.91057	7.01554
			2.676	7.34813	7.27595	7.20464	7.11416	7.17795	7.09854	7.2776	7.21385								1.338	7.09044	7.14314	6.92295	7.11045	6.96191	7.07111	7.05
			2.682	7.31824	7.12599	7.11715	7.17549	7.0836	7.342	7.21715	7.19709								1.341	7.1897	7.14889	6.9708	7.11152	6.93533	6.99629	7.05875
			2.688	7.38679	7.30592	7.23884	7.24883	7.05497	7.16817	7.15802	7.22308								1.344	7.24053	7.14124	7.1093	7.01578	6.96088	6.97571	7.07391
			2.694	7.41519	7.30047	7.27422	7.1182	7.16472	7.10062	7.19487	7.22404								1.347	7.32088	7.19236	7.17334	6.8467	6.99277	6.9138	7.07331
			2.7	7.26653	7.10349	7.12257	7.12954	7.04073	7.32712	7.21392	7.17199								1.35	7.3439	7.04707	7.01787	6.83518	7.03019	6.79896	7.01219
			2.706	7.4652	7.13248	7.2037	7.23731	7.13006	7.1645	7.14004	7.21047								1.353	7.09647	7.10705	7.0274	6.86202	6.86729	6.92275	6.9805
			2.712	7.43518	7.42428	7.23997	7.16312	7.21725	7.11995	7.1946	7.25633								1.356	7.16998	7.03069	6.99974	6.97154	6.96671	6.97138	7.01834
			2.718	7.28902	7.1828	7.13989	7.05127	7.15496	7.28631	7.31571	7.20285								1.359	7.11318	7.14587	7.03183	7.09639	6.8816	7.02878	7.04961
			2.724	7.44647	7.20223	7.19195	7.17801	7.11313	7.2587	7.11739	7.21541								1.362	7.21675	7.13628	7.07441	6.98878	7.02685	7.06598	7.08484
			2.73	7.45737	7.33737	7.28446	7.16941	7.23509	7.12228	7.26553	7.26736								1.365	7.32684	7.16038	7.18621	6.89844	7.04572	6.99284	7.10174
			2.736	7.31012	7.20328	7.15574	7.0671	7.18424	7.22084	7.25469	7.19943								1.368	7.29988	7.14808	6.95423	6.8978	6.98875	6.97607	7.04413
			2.742	7.40403	7.21937	7.25165	7.2223	7.11366	7.21087	7.145	7.22384								1.371	7.18985	6.99613	7.01118	6.95886	6.89725	6.89156	6.99081
			2.748	7.4633	7.40984	7.33787	7.14143	7.25999	7.07491	7.18711	7.26778								1.374	7.10227	7.16103	6.9572	7.00987	6.96988	7.05048	7.04179
			2.754	7.34139	7.25598	7.20973	7.1491	7.06229	7.16264	7.36635	7.22107								1.377	7.10999	7.10849	6.88478	7.09548	6.93853	6.97373	7.0185
			2.76	7.37524	7.13631	7.18202	7.22422	7.17927	7.30327	7.23477	7.23358								1.38	7.2248	7.23329	7.04482	7.01641	7.10944	7.11087	7.12327
			2.766	7.45698	7.30016	7.26273	7.25795	7.30319	7.14922	7.21199	7.27746								1.383	7.35775	7.17479	7.22667	6.91521	7.02853	6.9287	7.10528
			2.772	7.28955	7.21099	7.17545	7.15471	7.15232	7.23355	7.37342	7.22714								1.386	7.29235	7.11643	7.06573	6.88416	7.02972	6.9151	7.05058
			2.778	7.33132	7.25112	7.18332	7.21475	7.07344	7.21882	7.23974	7.21607								1.389	7.20704	6.967	6.9215	6.95944	7.00735	6.89028	6.9921
			2.784	7.47897	7.34157	7.35318	7.19952	7.2784	7.06762	7.23757	7.27955								1.392	7.10059	7.01384	6.92223	7.08062	6.93974	7.00598	7.0105
			2.79	7.34028	7.28097	7.21549	7.02887	7.15662	7.08367	7.36052	7.20949								1.395	7.05972	7.19951	6.96052	7.04999	6.89891	7.01291	7.03026
			2.796	7.37617	7.21664	7.12608	7.19114	7.08149	7.30507	7.31438	7.23014								1.398	7.11846	7.16355	7.11546	6.95294	6.95369	7.18059	7.08078
			2.802	7.57356	7.29852	7.37261	7.16027	7.38182	7.16466	7.23347	7.31213								1.401	7.3327	7.31369	7.0421	6.98368	6.97137	6.96906	7.1021
			2.808	7.41936	7.35294	7.23063	7.18411	7.28048	7.16931	7.38048	7.28819								1.404	7.29535	7.10715	7.07533	6.88215	7.08195	6.95516	7.06618
			2.814	7.42637	7.23001	7.19022	7.18567	7.05746	7.27877	7.2911	7.23709								1.407	7.19119	7.02697	6.98873	6.93819	6.97746	6.78425	6.98447
			2.82	7.50569	7.24081	7.33865	7.21051	7.17172	7.22639	7.19739	7.27017								1.41	7.1144	7.01368	6.90145	7.02237	6.96493	6.96996	6.9978
			2.826	7.35346	7.27043	7.13205	7.12832	7.2044	7.08619	7.32988	7.21496								1.413	7.141	7.12551	6.89902	7.05846	6.99313	6.99718	7.03572
			2.832	7.37922	7.21143	7.15417	7.17844	7.09754	7.21929	7.35627	7.22805								1.416	7.25569	7.24038	7.08241	6.97817	7.0313	7.0467	7.10577
			2.838	7.48168	7.40007	7.29793	7.22727	7.19787	7.19789	7.21037	7.28758								1.419	7.29654	7.19744	6.98912	7.05149	6.98126	7.06595	7.09697
			2.844	7.30965	7.3935	7.30477	7.11185	7.287	7.13387	7.3552	7.27083								1.422	7.33304	7.10635	7.12471	6.85263	7.06353	6.81311	7.0489
			2.85	7.33324	7.26574	7.23546	7.13226	7.14058	7.30305	7.43076	7.26301								1.425	7.26948	6.9955	6.98413	6.92695	6.90948	6.82869	6.9857
			2.856	7.50292	7.30481	7.34229	7.30826	7.12107	7.21611	7.25664	7.29316								1.428	7.10927	6.94903	7.03867	6.91465	6.86823	6.93784	6.96961
			2.862	7.38467	7.33335	7.31808	7.13877	7.2761	7.14881	7.38759	7.28391								1.431	7.0559	7.09301	6.96612	7.03196	6.97621	6.9486	7.01197
			2.868	7.3196	7.26343	7.14799	7.03615	7.15277	7.22899	7.38061	7.21851								1.434	7.07882	7.2174	6.89836	7.07192	6.92433	7.06059	7.0419
			2.874	7.51319	7.23547	7.26536	7.23714	7.09867	7.22147	7.26841	7.26282								1.437	7.2804	7.22848	7.03245	6.94875	6.97022	7.03274	7.08217
			2.88	7.38636	7.40461	7.31856	7.20889	7.26468	7.06242	7.37423	7.28853								1.44	7.26346	7.09139	7.04774	6.97643	6.99796	6.89725	7.0457
			2.886	7.34397	7.23332	7.12341	7.10867	7.16395	7.18736	7.38464	7.22076								1.443	7.31012	6.98114	7.00617	6.94429	6.93724	6.89659	7.01259
			2.892	7.53153	7.19562	7.23929	7.26474	7.17263	7.16883	7.19154	7.25202								1.446	7.20989	6.90659	7.0322	6.94912	6.83426	6.83305	6.96085
			2.898	7.4577	7.42885	7.32131	7.17653	7.22527	7.07056	7.28807	7.28119								1.449	7.16359	7.07387	6.91507	7.07097	6.83058	6.89832	6.99207
			2.904	7.29932	7.18375	7.16102	7.10363	7.15176	7.23636	7.25957	7.19934								1.452	7.24489	7.1581	6.92554	7.10282	6.86454	6.93021	7.03768
			2.91	7.47007	7.26468	7.18596	7.15314	7.12505	7.31239	7.19952	7.2444								1.455	7.32981	7.19149	7.05611	7.09286	7.05186	7.03187	7.12567
			2.916	7.46098	7.42664	7.37817	7.08125	7.21143	7.22972	7.25219	7.29148								1.458	7.29224	7.13321	7.07308	6.98075	7.06278	6.95103	7.08218
			2.922	7.20999	7.30655	7.16331	7.13637	7.21218	7.166	7.30399	7.21406								1.461	7.26193	7.08064	6.99883	6.90069	7.01188	6.85006	7.01734
			2.928	7.39953	7.16422	7.20243	7.15544	7.04141	7.31599	7.1505	7.20422								1.464	7.27338	6.98268	7.02334	7.08472	6.81856	6.74564	6.98805
			2.934	7.45399	7.29147	7.35803	7.22591	7.12638	7.22321	7.24726	7.27518								1.467	7.21022	6.98536	6.93538	7.03209	6.90745	6.94935	7.00331
			2.94	7.30761	7.21664	7.30308	7.02908	7.11547	7.1818	7.38545	7.21988								1.47	7.19491	7.12326	6.91803	7.1013	6.86015	6.974	7.02861
			2.946	7.44819	7.21097	7.25513	7.23399	7.11788	7.29997	7.25043	7.25951								1.473	7.24484	7.14499	7.0084	7.11611	6.91059	7.07425	7.0832
			2.952	7.4539	7.34266	7.27786	7.17497	7.2016	7.16077	7.23313	7.26355								1.476	7.34459	7.21949	7.18182	6.95801	6.95027	6.8895	7.09061
			2.958	7.26935	7.27494	7.19292	7.09378	7.20678	7.25294	7.21877	7.21564								1.479	7.38635	7.07662	7.0516	6.8983	7.0554	6.75121	7.03658
			2.964	7.35763	7.14298	7.1249	7.10194	7.07915	7.33921	7.34552	7.21305								1.482	7.29995	7.07389	6.9508	6.8865	6.90749	6.82762	6.99104
			2.97	7.45669	7.22901	7.28547	7.0998	7.14301	7.23747	7.16083	7.23032								1.485	7.17161	7.01863	6.82948	7.01819	6.88715	6.93622	6.97688
			2.976	7.29563	7.20426	7.19811	7.0622	7.2003	7.18214	7.33664	7.21132								1.488	7.26454	7.20922	6.97002	7.04191	6.85756	6.93217	7.0459
			2.982	7.25247	7.22343	7.18758	7.18363	7.04626	7.20915	7.29577	7.19976								1.491	7.30598	7.19475	6.98161	7.02387	6.98307	6.94045	7.07162
			2.988	7.44604	7.2774	7.32457	7.1748	7.10885	7.17997	7.12906	7.23438								1.494	7.37935	7.20269	7.11702	7.03763	7.02585	6.94627	7.11813
			2.994	7.3086	7.37603	7.24894	7.04	7.16037	7.14684	7.31157	7.22748								1.497	7.30181	7.0391	7.0765	7.01522	6.96385	6.85517	7.04194
			3	7.31209	7.18299	7.2256	7.13291	7.0914	7.26665	7.24291	7.20779								1.5	7.32081	6.96406	6.97799	6.90447	6.9216	6.76687	6.97597
			3.006	7.46179	7.28102	7.24812	7.23151	7.05824	7.23924	7.22142	7.24876								1.503	7.13493	7.08196	6.90761	7.00419	6.88673	6.79463	6.96834
			3.012	7.22697	7.37724	7.2401	7.08091	7.26124	7.14558	7.23956	7.22451								1.506	7.28171	7.11234	6.83682	6.98843	6.85516	6.84325	6.98629
			3.018	7.21353	7.21125	7.07464	7.1211	7.07959	7.32566	7.29281	7.18837								1.509	7.30267	7.29436	6.96119	7.03887	6.92778	6.93078	7.07594
			3.024	7.38894	7.1977	7.31218	7.29342	7.11292	7.17781	7.16778	7.23582								1.512	7.33152	7.12377	7.11084	6.92477	7.02978	6.94013	7.0768
			3.03	7.39217	7.35053	7.30603	7.09323	7.18321	7.12699	7.21645	7.23837								1.515	7.3998	7.10121	7.1151	6.86145	6.98788	6.82328	7.04812
			3.036	7.20283	7.24376	7.14035	7.0434	7.09831	7.21312	7.29856	7.17719								1.518	7.40879	7.07114	6.98922	6.86449	6.97621	6.76299	7.01214
			3.042	7.40711	7.21177	7.18909	7.17309	7.11644	7.27928	7.22002	7.22811								1.521	7.23513	7.1004	6.89331	6.9792	6.88459	6.75758	6.97503
			3.048	7.31783	7.29923	7.3035	7.18228	7.28161	7.10646	7.2106	7.24307								1.524	7.19506	7.10679	6.84931	7.08503	6.83685	6.84196	6.98583
			3.054	7.24797	7.23181	7.17548	7.04489	7.22604	7.23369	7.32037	7.21147								1.527	7.26074	7.15129	6.95026	7.09654	6.87277	6.94359	7.04587
			3.06	7.37748	7.25896	7.19882	7.26642	7.09685	7.23352	7.15934	7.22734								1.53	7.22534	7.20234	7.06222	7.05749	7.02706	6.97034	7.0908
			3.066	7.30523	7.31749	7.30764	7.21923	7.31867	7.02152	7.1609	7.23581								1.533	7.35381	7.10123	7.13709	6.91603	7.034	6.86318	7.06756
			3.072	7.27949	7.24504	7.17381	7.12729	7.23639	7.22151	7.34765	7.23303								1.536	7.36181	7.06945	6.99664	6.87393	6.98104	6.7442	7.00451
			3.078	7.41603	7.19121	7.1807	7.24753	7.13074	7.26807	7.14665	7.22585								1.539	7.29823	7.16515	6.87278	6.88901	6.83103	6.72317	6.96323
			3.084	7.39509	7.29027	7.25918	7.19964	7.2481	7.12638	7.24188	7.2515								1.542	7.17505	7.10989	6.88546	6.95115	6.80388	6.68375	6.93486
			3.09	7.3336	7.32962	7.17211	7.17825	7.18624	7.12256	7.39675	7.24559								1.545	7.2349	7.17617	6.99984	7.02672	6.93783	6.89246	7.04465
			3.096	7.40747	7.17494	7.20187	7.24377	7.10221	7.25353	7.1491	7.21899								1.548	7.30619	7.26621	6.95436	7.0437	7.00158	6.87082	7.07381
			3.102	7.46161	7.33061	7.25998	7.28765	7.25888	7.16346	7.21067	7.28184								1.551	7.34597	7.2295	7.07729	7.03679	6.98846	6.80746	7.08091
			3.108	7.25938	7.291	7.25229	7.08356	7.21296	7.14962	7.26075	7.21565								1.554	7.37224	7.08906	7.00617	6.76055	6.94106	6.73574	6.98414
			3.114	7.3896	7.21418	7.10973	7.24064	7.10425	7.19399	7.16014	7.20179								1.557	7.37915	6.97902	6.86986	6.84974	7.01068	6.75197	6.9734
			3.12	7.493	7.25211	7.21871	7.26687	7.23137	7.05506	7.18695	7.24344								1.56	7.21301	7.06225	6.84485	7.01037	6.79415	6.72252	6.94119
			3.126	7.20201	7.31407	7.08824	7.10662	7.2179	7.15091	7.30954	7.19847								1.563	7.14616	7.14262	6.8327	7.11539	6.94595	6.86351	7.00772
			3.132	7.26404	7.16757	7.16425	7.19765	7.06198	7.23468	7.24726	7.19106								1.566	7.2972	7.18083	6.92083	7.08917	6.93288	6.92246	7.05723
			3.138	7.40587	7.26708	7.28012	7.23141	7.2407	7.14777	7.16553	7.24835								1.569	7.41553	7.34046	6.94486	6.94457	7.02316	6.83948	7.08468
			3.144	7.34738	7.31537	7.24944	7.06101	7.24417	7.15118	7.25322	7.23168								1.572	7.36535	7.05625	7.01064	6.8582	7.02879	6.85571	7.02916
			3.15	7.3319	7.1682	7.24785	7.0875	7.04825	7.35525	7.15151	7.19864								1.575	7.27929	7.07326	6.84175	6.93361	6.92607	6.79423	6.9747
			3.156	7.40775	7.24659	7.34764	7.30178	7.1686	7.07139	7.17741	7.24588								1.578	7.19259	7.09157	6.94811	6.96586	6.87571	6.7278	6.96694
			3.162	7.2816	7.3251	7.24987	7.11233	7.25557	7.06547	7.2498	7.21996								1.581	7.13434	7.17509	6.87887	6.98399	6.83358	6.84858	6.97574
			3.168	7.30885	7.22109	7.09662	7.1135	7.03758	7.2803	7.26907	7.18957								1.584	7.25078	7.24501	6.87676	7.078	6.95356	6.83839	7.04041
			3.174	7.40157	7.32331	7.30346	7.26933	7.16317	7.17675	7.1261	7.25196								1.587	7.39184	7.163	7.03216	7.03453	7.00478	6.94654	7.09548
			3.18	7.33928	7.42943	7.25278	7.08517	7.30249	7.13051	7.20256	7.24889								1.59	7.36619	7.03448	7.01148	6.88035	7.01782	6.74634	7.00944
			3.186	7.31446	7.25498	7.13533	7.04591	7.1747	7.27058	7.26977	7.20939								1.593	7.38336	7.04359	7.01324	6.92102	7.03676	6.73567	7.02227
			3.192	7.41388	7.21781	7.28777	7.25863	7.16945	7.23994	7.19693	7.25492								1.596	7.2171	6.97534	6.92215	6.92255	6.87255	6.73996	6.94161
			3.198	7.42717	7.36961	7.32722	7.07008	7.26191	7.14557	7.2257	7.26104								1.599	7.16178	7.06474	6.89072	6.99802	6.9485	6.78519	6.97482
			3.204	7.32627	7.28595	7.12534	7.0129	7.08349	7.14195	7.2565	7.17606								1.602	7.27836	7.27285	6.96425	7.11119	7.01028	6.81097	7.07465
			3.21	7.51404	7.22078	7.28613	7.1847	7.09729	7.24505	7.19879	7.24954								1.605	7.46233	7.2095	6.96459	7.04354	6.98682	6.90939	7.09603
			3.216	7.43332	7.37855	7.37557	7.18626	7.1997	7.04938	7.2746	7.27106								1.608	7.37834	7.10154	7.07199	6.9522	7.04343	6.83871	7.06437
			3.222	7.32672	7.33245	7.15592	7.06464	7.13437	7.17789	7.24068	7.20467								1.611	7.3036	7.12839	7.01563	6.85757	6.93259	6.79663	7.00573
			3.228	7.46208	7.30932	7.2155	7.23558	6.99855	7.33103	7.23501	7.2553								1.614	7.29567	7.00107	6.85517	6.90269	6.93475	6.74311	6.95541
			3.234	7.37079	7.40561	7.31876	7.10883	7.17633	7.2835	7.2849	7.27839								1.617	7.2934	7.04534	6.86546	7.05458	6.84302	6.78828	6.98168
			3.24	7.31416	7.31006	7.16557	7.10622	7.08622	7.23988	7.36601	7.22687								1.62	7.26954	7.14743	6.92721	7.04108	6.8122	6.9143	7.01863
			3.246	7.50139	7.21047	7.27666	7.20794	7.08096	7.25837	7.21566	7.25021								1.623	7.38271	7.20457	7.00336	6.96801	7.01006	6.91074	7.07991
			3.252	7.50165	7.36712	7.29365	7.11738	7.19741	7.13349	7.27717	7.2697								1.626	7.45894	7.18884	7.10679	6.94621	7.00435	6.82571	7.08848
			3.258	7.36774	7.30472	7.22053	7.1536	7.13483	7.03523	7.28688	7.21479								1.629	7.31734	7.03565	7.10269	6.82406	7.03858	6.79401	7.01872
			3.264	7.44387	7.27542	7.2291	7.15029	7.05974	7.24992	7.24979	7.23688								1.632	7.33759	6.94719	6.90002	7.00737	6.9287	6.76626	6.98119
			3.27	7.40829	7.31977	7.3086	7.23865	7.1791	7.21998	7.23242	7.2724								1.635	7.20804	6.94742	6.86351	6.99421	6.92578	6.85958	6.96642
			3.276	7.32391	7.36965	7.18308	7.1109	7.26041	7.14197	7.3551	7.24929								1.638	7.25997	7.18268	6.87031	7.04847	6.94868	6.79677	7.01781
			3.282	7.36162	7.21447	7.23729	7.09414	7.02256	7.2744	7.25563	7.20859								1.641	7.31029	7.19336	6.94543	7.04637	6.9393	6.95977	7.06575
			3.288	7.48812	7.27159	7.32283	7.15166	7.10929	7.11487	7.23099	7.24134								1.644	7.43067	7.19272	7.09426	6.98947	6.99731	6.94098	7.10757
			3.294	7.27854	7.27036	7.19768	7.03477	7.24214	7.08187	7.34224	7.2068								1.647	7.34295	7.07887	7.03111	6.88519	7.00006	6.88411	7.03705
			3.3	7.30856	7.23432	7.15589	7.17919	7.11894	7.23329	7.30618	7.21948								1.65	7.3284	7.03931	6.85284	6.93316	6.92474	6.81924	6.98295
			3.306	7.50104	7.29639	7.29068	7.24385	7.12265	7.18761	7.24884	7.27015								1.653	7.18361	6.97778	6.93051	7.08643	6.87814	6.8106	6.97784
			3.312	7.31202	7.30368	7.26111	7.19833	7.14903	7.10771	7.40032	7.24746								1.656	7.2523	7.02406	6.90363	7.05479	6.89568	6.95365	7.01402
			3.318	7.31016	7.14081	7.09943	7.21323	7.09018	7.28152	7.33095	7.20947								1.659	7.36239	7.16552	6.99569	7.13576	6.95653	6.96839	7.09738
			3.324	7.52666	7.24869	7.27488	7.20782	7.20329	7.26407	7.18893	7.27348								1.662	7.3965	7.12879	7.02361	7.02929	7.07273	6.88376	7.08911
			3.33	7.32777	7.31092	7.20168	7.075	7.29851	7.16666	7.35367	7.24775								1.665	7.27861	7.1574	7.01259	6.94429	7.13427	6.91588	7.07384
			3.336	7.37296	7.21938	7.11418	7.2218	7.07918	7.18945	7.3884	7.22648								1.668	7.25203	7.09293	6.99296	6.86927	6.93542	6.84008	6.99712
			3.342	7.43663	7.27816	7.20093	7.33479	7.15127	7.22444	7.18628	7.25893								1.671	7.30027	7.0617	6.91375	6.9754	6.95898	6.86577	7.01265
			3.348	7.37377	7.28882	7.22385	7.16383	7.20903	7.14016	7.26314	7.23751								1.674	7.21895	7.09017	6.85529	7.11011	6.8859	6.85637	7.0028
			3.354	7.29844	7.28239	7.08622	7.11295	7.07939	7.32193	7.35349	7.21926								1.677	7.28279	7.21423	7.0108	7.11962	6.93685	6.96488	7.0882
			3.36	7.50187	7.22247	7.29186	7.33907	7.13594	7.32732	7.25517	7.29624								1.68	7.38641	7.16299	6.95696	7.01654	7.18187	6.91586	7.10344
			3.366	7.39965	7.21495	7.23278	7.15486	7.24413	7.12218	7.23855	7.22959								1.683	7.34323	7.156	7.07527	6.98799	7.07036	6.86528	7.08302
			3.372	7.3097	7.1897	7.13039	7.09877	7.07225	7.19019	7.33211	7.18901								1.686	7.2526	7.04781	7.04348	6.83135	7.07012	6.86387	7.0182
			3.378	7.38645	7.24393	7.23995	7.21987	7.15259	7.26413	7.21799	7.24642								1.689	7.26438	7.09908	6.83159	6.95155	6.97024	6.81804	6.98915
			3.384	7.39171	7.28932	7.18922	7.2631	7.22179	7.11363	7.24408	7.24469								1.692	7.23617	7.07884	6.87908	7.07846	6.92142	6.97234	7.02772
			3.39	7.21671	7.17766	7.14582	7.17978	7.15642	7.20929	7.31158	7.19961								1.695	7.2202	7.23698	6.93118	7.1287	6.91864	6.94106	7.06279
			3.396	7.42128	7.04362	7.23281	7.29353	7.12585	7.22183	7.23173	7.22438								1.698	7.45551	7.18493	6.9904	7.1085	7.02475	6.95121	7.11922
			3.402	7.40487	7.23011	7.26063	7.27144	7.28186	7.19655	7.201	7.26378								1.701	7.34967	7.13567	7.02666	6.91271	7.02769	6.87767	7.05501
			3.408	7.28915	7.20366	7.15111	7.16295	7.2295	7.23061	7.38181	7.23554								1.704	7.37333	7.12959	7.01412	6.92197	7.0554	6.8061	7.05008
			3.414	7.41089	7.24764	7.25158	7.23616	7.09233	7.23054	7.21387	7.24043								1.707	7.26257	7.035	6.97585	6.87459	6.83662	6.88309	6.97795
			3.42	7.43629	7.34524	7.26169	7.20658	7.22762	7.17711	7.18183	7.26234								1.71	7.27123	7.06515	6.88438	7.13091	6.86795	6.88045	7.01668
			3.426	7.25126	7.36897	7.17742	7.18768	7.27441	7.22692	7.38656	7.2676								1.713	7.26061	7.15301	6.88874	7.04598	6.84989	6.94191	7.02336
			3.432	7.36282	7.1941	7.13635	7.26793	7.05545	7.24868	7.24531	7.21581								1.716	7.23226	7.19434	6.97647	7.11674	6.96641	7.08412	7.09506
			3.438	7.4686	7.36847	7.28212	7.20914	7.19984	7.17257	7.14639	7.26388								1.719	7.40588	7.10551	7.09677	6.99278	7.08657	7.00814	7.11594
			3.444	7.31344	7.23514	7.17997	7.14413	7.24291	7.17298	7.26138	7.22142								1.722	7.35389	7.09203	7.04435	6.87045	7.0636	6.78654	7.03514
			3.45	7.3438	7.2495	7.13097	7.25118	7.12412	7.25239	7.23495	7.2267								1.725	7.27451	7.007	6.97496	6.9018	6.90705	6.77306	6.97306
			3.456	7.46034	7.37156	7.33561	7.28206	7.1716	7.22935	7.1618	7.28747								1.728	7.15886	7.02641	6.86613	7.02903	6.83877	6.93056	6.97496
			3.462	7.31229	7.41322	7.29841	7.15069	7.18747	7.17915	7.34171	7.26899								1.731	7.20246	7.12303	6.99414	7.09844	6.89766	6.99357	7.05155
			3.468	7.39682	7.21021	7.25875	7.28957	7.12559	7.32049	7.29288	7.27062								1.734	7.29672	7.08148	7.07306	7.05226	7.04278	6.92416	7.07841
			3.474	7.44745	7.30693	7.25389	7.23345	7.1237	7.22177	7.21047	7.25681								1.737	7.36388	7.2385	7.1197	6.99036	7.02592	6.92646	7.1108
			3.48	7.24039	7.39053	7.20759	7.10187	7.29163	7.18194	7.19861	7.23037								1.74	7.32852	7.12108	7.06363	6.97719	7.1078	6.8908	7.0815
			3.486	7.29576	7.09481	7.17059	7.16399	7.17066	7.34064	7.32596	7.2232								1.743	7.27269	7.00961	6.9321	6.8214	6.95228	6.84467	6.97212
			3.492	7.47054	7.33698	7.33874	7.22648	7.21357	7.24732	7.17138	7.28643								1.746	7.27551	7.01901	6.94559	6.94848	6.82967	6.76293	6.96353
			3.498	7.28086	7.36665	7.20826	7.15671	7.30152	7.11509	7.25335	7.24035								1.749	7.19153	6.98292	6.95026	7.03256	6.82122	6.94911	6.98793
			3.504	7.2812	7.29319	7.08923	7.12943	7.13352	7.34116	7.2535	7.21732								1.752	7.22537	7.13808	7.05015	7.1492	6.97048	6.97097	7.08404
			3.51	7.44031	7.30604	7.30499	7.25246	7.1706	7.18325	7.17678	7.26206								1.755	7.40172	7.13221	7.10139	7.06549	6.98441	7.01771	7.11716
			3.516	7.34728	7.45828	7.25824	7.12299	7.33089	7.04297	7.29583	7.26521								1.758	7.31153	7.03027	7.00507	6.91282	6.99351	6.8388	7.01533
			3.522	7.27071	7.27159	7.08843	7.06267	7.15892	7.19044	7.29737	7.19145								1.761	7.28289	7.01203	6.99456	6.93127	6.91402	6.79484	6.98827
			3.528	7.37687	7.18532	7.30906	7.31154	7.18677	7.25148	7.20712	7.26117								1.764	7.14786	7.07956	6.97787	6.88354	6.8301	6.86768	6.96444
			3.534	7.32762	7.41463	7.31822	7.15202	7.30328	7.14207	7.27526	7.27615								1.767	7.20107	7.08359	6.90135	6.99155	6.85679	6.89146	6.98764
			3.54	7.30166	7.27002	7.18467	7.15928	7.21233	7.19799	7.22587	7.22169								1.77	7.19843	7.2485	6.98509	6.98581	6.93238	7.01733	7.06126
			3.546	7.46473	7.24128	7.22128	7.20835	7.09548	7.30222	7.20345	7.24811								1.773	7.22572	7.15351	7.089	6.99783	7.0084	7.01469	7.08152
			3.552	7.31974	7.2905	7.33126	7.08991	7.2619	7.18451	7.33039	7.25832								1.776	7.34878	7.23262	7.00263	6.95678	7.00505	6.90097	7.07447
			3.558	7.20808	7.21981	7.15788	7.0799	7.25423	7.20147	7.23364	7.19357								1.779	7.35045	6.99843	6.97523	6.9522	6.97491	6.83018	7.01357
			3.564	7.40857	7.23785	7.21341	7.24046	7.10532	7.29561	7.26114	7.25177								1.782	7.1848	6.96101	6.98144	6.91732	6.84741	6.77255	6.94409
			3.57	7.3718	7.36969	7.32945	7.15295	7.18112	7.16154	7.22293	7.25564								1.785	7.10356	7.18553	6.89338	6.91487	6.80414	6.87874	6.96337
			3.576	7.28686	7.34115	7.15169	7.07951	7.29751	7.2394	7.34931	7.24935								1.788	7.15302	7.1864	6.98903	7.07502	6.93255	6.96392	7.04999
			3.582	7.34569	7.23612	7.13769	7.22894	7.07764	7.29177	7.22363	7.22021								1.791	7.38652	7.21908	7.0749	7.0501	7.01962	6.96886	7.11985
			3.588	7.41515	7.30069	7.29542	7.10853	7.23066	7.19575	7.30282	7.26415								1.794	7.45635	7.12031	7.14703	6.97937	7.07523	6.95307	7.12189
			3.594	7.32996	7.19898	7.12872	7.09507	7.17753	7.12513	7.335	7.19863								1.797	7.32576	7.08638	7.10598	6.88604	6.9016	6.81906	7.0208
			3.6	7.34765	7.17082	7.15708	7.25542	7.10583	7.30559	7.2694	7.23026								1.8	7.28221	7.04464	6.95817	6.91049	6.86044	6.79755	6.97558
			3.606	7.47405	7.25073	7.31997	7.2929	7.33556	7.24358	7.2728	7.3128								1.803	7.19959	6.99937	6.92412	6.98706	6.8085	6.82199	6.95677
			3.612	7.3034	7.28634	7.20544	7.07051	7.31931	7.1467	7.36297	7.2421								1.806	7.22439	7.19146	6.97719	7.02671	6.75703	6.9413	7.01968
			3.618	7.39988	7.10958	7.16254	7.13848	7.10315	7.22766	7.40957	7.22155								1.809	7.1739	7.20773	7.12178	7.00852	6.97494	7.00467	7.08193
			3.624	7.3801	7.29646	7.28889	7.19236	7.2017	7.2169	7.24141	7.25969								1.812	7.36555	7.13712	7.11315	7.0181	7.05491	6.98929	7.11302
			3.63	7.26138	7.34239	7.16812	7.04659	7.17741	7.12761	7.37478	7.21404								1.815	7.28881	7.15546	7.10329	6.92612	7.05291	6.83632	7.06049
			3.636	7.36712	7.25521	7.16989	7.1728	7.11678	7.28661	7.35125	7.24566								1.818	7.29676	7.1476	6.99981	6.86997	6.81071	6.77348	6.98306
			3.642	7.40124	7.24107	7.18641	7.27924	7.1347	7.15989	7.25986	7.23749								1.821	7.16162	7.12298	6.87974	7.03407	6.82271	6.83515	6.97605
			3.648	7.35314	7.25952	7.23264	7.17308	7.17114	7.08825	7.32471	7.22893								1.824	7.14045	7.07209	6.8911	7.12031	6.73118	6.87116	6.97105
			3.654	7.42304	7.18022	7.08588	7.20269	7.11336	7.30038	7.3438	7.23562								1.827	7.24614	7.22664	7.02913	7.00486	6.91574	6.9408	7.06055
			3.66	7.52797	7.32088	7.21733	7.19937	7.17147	7.30361	7.17741	7.27401								1.83	7.30832	7.12718	7.03809	7.0025	7.07654	6.9066	7.07654
			3.666	7.37911	7.35722	7.17115	7.08902	7.22288	7.18389	7.34524	7.24979								1.833	7.36427	7.14078	7.07003	6.85587	7.07095	6.96447	7.07773
			3.672	7.28356	7.19655	7.10788	7.13335	7.03774	7.28846	7.32209	7.19566								1.836	7.22835	7.04244	6.99956	6.92992	6.99086	6.7824	6.99559
			3.678	7.47103	7.24383	7.22044	7.19715	7.15235	7.27858	7.18225	7.24938								1.839	7.19555	7.13536	6.88774	7.03433	6.8065	6.90158	6.99351
			3.684	7.38832	7.3734	7.22314	7.12564	7.2159	7.11966	7.3043	7.25005								1.842	7.16479	7.17578	6.8541	7.05218	6.89475	6.8989	7.00675
			3.69	7.28784	7.29338	7.16908	7.16444	7.08212	7.1813	7.27957	7.20825								1.845	7.18841	7.26634	7.00869	7.12669	6.90813	6.77897	7.04621
			3.696	7.39178	7.26274	7.18079	7.24499	7.11312	7.35442	7.17332	7.24588								1.848	7.36293	7.21212	7.051	7.0127	7.11211	7.01413	7.1275
			3.702	7.40938	7.29011	7.23717	7.12986	7.21733	7.1267	7.31619	7.24668								1.851	7.29963	7.22944	7.09698	6.95832	7.03286	6.97089	7.09802
			3.708	7.32447	7.24741	7.18389	7.15042	7.16312	7.25653	7.3936	7.24564								1.854	7.25368	7.11858	7.03349	6.93577	7.02688	6.89828	7.04445
			3.714	7.43327	7.2213	7.21801	7.15286	7.04313	7.31077	7.2326	7.23028								1.857	7.18584	7.01895	6.88755	6.95049	6.84622	6.71929	6.93472
			3.72	7.47562	7.30618	7.21787	7.18878	7.19574	7.12361	7.27798	7.25511								1.86	7.13483	7.06884	6.82626	7.01581	6.88661	6.89999	6.97206
			3.726	7.28828	7.27177	7.20286	7.02634	7.15484	7.25602	7.337	7.21959								1.863	7.17191	7.24066	6.8615	7.0725	6.88159	6.87674	7.01748
			3.732	7.48015	7.20426	7.16561	7.24199	7.07549	7.31642	7.25137	7.2479								1.866	7.25533	7.15137	6.94815	7.04531	6.94049	6.95187	7.04876
			3.738	7.43239	7.40288	7.26747	7.1661	7.17744	7.16103	7.13984	7.24959								1.869	7.3684	7.2008	7.07746	6.99788	7.03773	6.97038	7.10877
			3.744	7.29009	7.27471	7.16517	7.04571	7.13892	7.18975	7.30994	7.20204								1.872	7.2816	7.06092	7.10613	6.86446	7.06703	6.74132	7.02024
			3.75	7.38101	7.20302	7.10038	7.20252	7.04745	7.28304	7.17238	7.19854								1.875	7.27283	6.96975	6.87755	6.89415	7.01329	6.72812	6.95928
			3.756	7.48483	7.31256	7.22064	7.22985	7.22691	7.16713	7.12154	7.25192								1.878	7.13097	7.04602	6.8966	6.99782	6.86052	6.80674	6.95645
			3.762	7.30158	7.40992	7.16173	7.11597	7.27157	7.22956	7.31808	7.25834								1.881	7.11194	7.17477	6.89239	7.09518	6.93913	6.85409	7.01125
			3.768	7.42328	7.18518	7.24352	7.19718	7.0906	7.34304	7.19352	7.23947								1.884	7.2907	7.31091	6.9339	7.0751	6.97094	7.00595	7.09792
			3.774	7.48164	7.38102	7.24257	7.26541	7.1309	7.24575	7.21306	7.28005								1.887	7.3863	7.13429	7.01713	6.88586	7.00295	6.92037	7.05782
			3.78	7.33159	7.35351	7.17861	7.13428	7.14121	7.19006	7.31597	7.23503								1.89	7.29279	7.10513	7.03641	6.8528	7.02595	6.79008	7.01719
			3.786	7.27218	7.13747	7.14569	7.23762	7.04839	7.32318	7.21045	7.19642								1.893	7.19342	7.09263	7.00689	6.91678	6.99845	6.72464	6.9888
			3.792	7.34785	7.27366	7.28431	7.20387	7.08164	7.17874	7.0733	7.2062								1.896	7.16268	7.09418	6.90056	6.99316	6.83957	6.86641	6.97609
			3.798	7.27636	7.39417	7.19189	7.03684	7.2297	7.16086	7.24556	7.21934								1.899	7.06061	7.19149	6.87365	6.99321	6.89332	6.87276	6.98084
			3.804	7.31615	7.32034	7.16902	7.17789	7.05171	7.37897	7.25353	7.23823								1.902	7.17731	7.19181	6.96457	7.00772	6.98048	6.98305	7.05082
			3.81	7.46664	7.35426	7.37006	7.33588	7.17915	7.22626	7.04763	7.28284								1.905	7.24215	7.25835	7.03336	7.01405	7.11084	7.04728	7.11767
			3.816	7.38836	7.33317	7.29179	7.0914	7.25653	7.1241	7.24606	7.24734								1.908	7.3217	7.09636	7.01003	6.93809	7.00907	6.91341	7.04811
			3.822	7.34823	7.17307	7.2494	7.15704	7.10413	7.32193	7.24604	7.22855								1.911	7.21788	7.05715	6.94918	6.91808	7.08212	6.79916	7.00393
			3.828	7.33261	7.27035	7.25499	7.23022	7.02963	7.19769	7.06609	7.19737								1.914	7.25187	7.05639	6.84507	6.89538	6.89991	6.78396	6.95543
			3.834	7.29667	7.38579	7.2053	7.11219	7.27353	7.08893	7.1996	7.22314								1.917	7.08754	7.08681	6.77674	7.00118	6.92557	6.79095	6.9448
			3.84	7.32608	7.27956	7.18784	7.19107	7.06372	7.27026	7.20988	7.21835								1.92	7.17748	7.2058	6.92361	7.01162	6.95079	6.90533	7.02911
			3.846	7.43155	7.24098	7.30071	7.26989	7.09748	7.24289	7.12239	7.2437								1.923	7.27018	7.23906	7.09063	6.95901	7.09684	6.89879	7.09242
			3.852	7.31049	7.38869	7.21495	7.11253	7.22439	7.16743	7.20783	7.23233								1.926	7.30562	7.19296	7.05563	6.90897	7.03302	6.94926	7.07424
			3.858	7.32511	7.22719	7.18704	7.12657	7.11074	7.21694	7.24341	7.20529								1.929	7.19962	7.14346	7.00039	6.94301	7.07285	6.87555	7.03915
			3.864	7.43158	7.19103	7.29958	7.22517	7.09985	7.30421	7.11144	7.23755								1.932	7.22149	7.02857	6.94013	6.89976	6.96694	6.87062	6.98792
			3.87	7.26831	7.37986	7.2449	7.15873	7.19602	7.01661	7.23768	7.21459								1.935	7.12103	7.05209	6.82989	6.98717	6.99882	6.79042	6.96324
			3.876	7.18969	7.32263	7.09944	7.099	7.1016	7.15695	7.3392	7.18693								1.938	7.19554	7.21904	7.00002	7.01637	7.06444	6.9094	7.06747
			3.882	7.33607	7.24341	7.27573	7.2386	7.11308	7.31118	7.20957	7.24681								1.941	7.23348	7.12958	7.04226	6.90556	7.08636	6.90322	7.05008
			3.888	7.42543	7.3695	7.34215	7.28878	7.17802	7.04276	7.1679	7.25922								1.944	7.29532	7.18897	7.08078	6.97736	7.1086	6.90309	7.09235
			3.894	7.35664	7.21154	7.18008	7.18493	7.19104	7.17961	7.25352	7.22248								1.947	7.2314	6.99318	6.963	6.8495	7.1384	6.81108	6.99776
			3.9	7.40822	7.20224	7.24894	7.22548	7.05462	7.25162	7.16163	7.22182								1.95	7.2234	7.09196	6.95982	6.8738	6.92124	6.76451	6.97246
			3.906	7.42985	7.29439	7.33533	7.34703	7.13273	7.18021	7.19286	7.2732								1.953	7.16379	7.06746	6.91189	6.90886	6.86902	6.84278	6.96063
			3.912	7.28894	7.31255	7.13628	7.11097	7.13287	7.21749	7.26183	7.2087								1.956	7.18861	7.1817	6.98176	7.02678	6.91988	6.91258	7.03522
			3.918	7.33587	7.20533	7.2409	7.2444	7.10913	7.25815	7.26616	7.23713								1.959	7.24176	7.21477	6.94376	7.07093	7.10067	6.97865	7.09175
			3.924	7.37674	7.29536	7.36747	7.32626	7.165	7.11931	7.2199	7.26715								1.962	7.35191	7.15618	6.99296	6.90415	7.12908	6.93053	7.07747
			3.93	7.32498	7.26218	7.23994	7.12473	7.24785	7.20569	7.30565	7.24443								1.965	7.38733	7.05272	7.10412	6.87065	7.10681	6.84714	7.06146
			3.936	7.34988	7.16105	7.23748	7.20095	7.08347	7.32904	7.18924	7.22159								1.968	7.19523	7.08404	6.98728	6.91453	7.04217	6.7978	7.00351
			3.942	7.48405	7.34798	7.39999	7.23983	7.16039	7.16898	7.18905	7.28432								1.971	7.16409	7.04542	6.82875	6.92332	6.99344	6.87663	6.97194
			3.948	7.32112	7.31317	7.16774	7.1413	7.23624	7.08642	7.38429	7.23576								1.974	7.13567	7.14569	6.93286	7.07689	6.88637	6.94714	7.02077
			3.954	7.34095	7.1638	7.17955	7.18917	7.02974	7.24979	7.31191	7.20927								1.977	7.23382	7.21733	6.99479	7.03305	7.02986	6.94062	7.07491
			3.96	7.45089	7.28723	7.29471	7.26746	7.17934	7.20343	7.20076	7.26912								1.98	7.26276	7.19603	7.03598	6.95573	7.14019	6.86319	7.07565
			3.966	7.36119	7.41009	7.15599	7.18551	7.18981	7.05454	7.34914	7.24375								1.983	7.27479	7.19446	6.9781	6.92773	7.14335	6.80132	7.05329
			3.972	7.4044	7.25005	7.15057	7.061	7.07464	7.26352	7.28985	7.21343								1.986	7.24778	7.01894	6.95419	6.95015	7.09626	6.84565	7.01883
			3.978	7.514	7.17003	7.3486	7.33789	7.14591	7.30995	7.22742	7.2934								1.989	7.16814	7.02122	6.84264	6.95315	6.9327	6.85228	6.96169
			3.984	7.38683	7.36466	7.28112	7.20488	7.21283	7.12251	7.26861	7.26307								1.992	7.16153	7.14207	6.89379	7.04	6.96452	6.90684	7.01812
			3.99	7.38059	7.19775	7.18321	7.1112	7.15945	7.17453	7.32083	7.21822								1.995	7.26694	7.14095	6.97243	7.06819	6.91408	7.04416	7.06779
			3.996	7.57607	7.204	7.23491	7.22472	7.08185	7.28437	7.24921	7.26502								1.998	7.29984	7.11219	7.06488	6.94732	7.16367	6.86387	7.07529
			4.002	7.44875	7.37292	7.29188	7.05198	7.19908	7.05861	7.28349	7.24382								2.001	7.4017	7.0654	7.05162	6.89345	7.08985	6.96496	7.07783
			4.008	7.34169	7.25221	7.07314	7.11877	7.13012	7.24759	7.30404	7.20965								2.004	7.29209	7.04463	7.00469	6.90921	7.00383	6.86175	7.01937
			4.014	7.46207	7.16766	7.18093	7.21373	7.08636	7.28942	7.23992	7.2343								2.007	7.12329	7.09162	6.944	6.97148	6.9557	6.84842	6.98908
			4.02	7.3618	7.36458	7.33785	7.13806	7.22321	7.1129	7.25126	7.25567								2.01	7.29003	7.11788	6.89512	7.10753	6.86755	6.91711	7.03254
			4.026	7.34821	7.27429	7.06383	7.08226	7.04495	7.24147	7.37947	7.20493								2.013	7.28053	7.13606	7.01933	7.02029	7.04831	7.02618	7.08845
			4.032	7.46713	7.23173	7.26087	7.2041	7.04217	7.37478	7.161	7.24883								2.016	7.36006	7.15761	7.07868	6.98175	7.07331	7.02076	7.11203
			4.038	7.4867	7.38369	7.2784	7.10074	7.24472	7.14166	7.22378	7.26567								2.019	7.39408	7.15597	7.02307	6.98673	7.02739	6.86913	7.07606
			4.044	7.36275	7.34909	7.19296	7.02512	7.12723	7.21335	7.34846	7.23128								2.022	7.4377	7.09021	7.00177	6.83444	7.10836	6.90753	7.06333
			4.05	7.49211	7.17819	7.19199	7.23434	7.04697	7.28875	7.272	7.24348								2.025	7.29188	7.02698	6.91067	6.94465	6.96409	6.87426	7.00209
			4.056	7.4185	7.34416	7.28446	7.15127	7.22658	7.13139	7.2365	7.25612								2.028	7.20884	6.97997	6.86694	7.05136	6.91454	6.93398	6.99261
			4.062	7.22975	7.23441	7.15873	7.02132	7.11658	7.23523	7.29593	7.18456								2.031	7.32846	7.10949	6.95788	7.09239	6.97585	6.94601	7.06835
			4.068	7.42036	7.198	7.27188	7.14315	7.11044	7.2629	7.20771	7.23063								2.034	7.35786	7.20441	7.02157	7.03429	7.08212	7.03576	7.12267
			4.074	7.43446	7.3413	7.31286	7.19124	7.26315	7.24631	7.19604	7.28362								2.037	7.32498	7.11751	7.06344	6.94796	7.06275	6.99131	7.08466
			4.08	7.29391	7.29138	7.21302	7.04088	7.12374	7.1398	7.32856	7.20447								2.04	7.36073	7.098	6.99106	6.94852	7.01484	6.88887	7.05033
			4.086	7.39937	7.15061	7.23589	7.17066	7.14029	7.30215	7.22054	7.23136								2.043	7.19449	7.03656	7.03645	6.9682	6.92763	6.89074	7.00901
			4.092	7.40581	7.34704	7.25059	7.2196	7.22375	7.19288	7.15146	7.25588								2.046	7.20076	7.02233	6.87217	6.97743	6.96609	6.89893	6.98962
			4.098	7.27847	7.31515	7.17042	7.01689	7.26199	7.1552	7.21818	7.20233								2.049	7.18499	7.13275	6.92989	6.95273	6.90526	6.98355	7.01486
			4.104	7.38282	7.22506	7.20989	7.28808	7.05737	7.31556	7.24431	7.24616								2.052	7.30333	7.12932	7.06147	7.03592	7.08804	7.00324	7.10355
			4.11	7.45332	7.34511	7.23612	7.1711	7.20638	7.23186	7.16611	7.25857								2.055	7.28962	7.10566	7.07899	6.82653	7.03288	6.98378	7.05291
			4.116	7.27723	7.28463	7.23086	7.1122	7.20743	7.12928	7.32688	7.22407								2.058	7.34237	7.11358	7.07572	6.92059	6.92903	6.8292	7.03508
			4.122	7.29438	7.19306	7.22833	7.16731	7.09073	7.3168	7.27975	7.22434								2.061	7.33958	6.97584	6.94902	6.938	6.90266	6.84049	6.99093
			4.128	7.51766	7.28279	7.36555	7.24779	7.15053	7.25342	7.13715	7.27927								2.064	7.28452	7.01894	6.85612	6.99464	6.87093	6.82483	6.975
			4.134	7.31569	7.32489	7.21596	7.08873	7.24299	7.15115	7.2721	7.23022								2.067	7.26359	7.10098	6.92135	6.99868	6.87566	6.98038	7.02344
			4.14	7.17938	7.13475	7.15897	7.19877	7.06393	7.24914	7.25392	7.17698								2.07	7.26995	7.18411	7.09762	6.99192	6.93237	7.06319	7.08986
			4.146	7.38864	7.1824	7.3012	7.24544	7.14957	7.30017	7.14005	7.24393								2.073	7.41364	7.25372	7.09139	6.95382	6.96724	7.03247	7.11871
			4.152	7.30616	7.38087	7.18343	7.05853	7.28714	7.10936	7.20125	7.2181								2.076	7.41218	7.12223	7.09041	6.91951	6.99003	6.92327	7.07627
			4.158	7.32307	7.14475	7.12797	7.05609	7.11992	7.17887	7.28588	7.17665								2.079	7.39774	7.0186	6.99644	6.96577	6.88078	6.7888	7.00802
			4.164	7.36161	7.20909	7.37484	7.27401	7.03091	7.2505	7.0832	7.22631								2.082	7.20271	6.99179	6.82571	6.97411	6.91466	6.83903	6.958
			4.17	7.35532	7.25605	7.35449	7.16308	7.2199	7.14373	7.18686	7.23992								2.085	7.24705	7.09697	6.8756	6.9791	6.91552	6.94191	7.00936
			4.176	7.26943	7.12428	7.14916	7.16228	7.08826	7.27191	7.32664	7.19885								2.088	7.25669	7.18585	6.93223	7.06206	7.01998	7.13428	7.09851
			4.182	7.44998	7.15387	7.30217	7.26528	7.03837	7.15835	7.14973	7.21682								2.091	7.35094	7.26193	7.11086	7.02591	7.01381	7.06089	7.13739
			4.188	7.33567	7.36158	7.30952	7.18869	7.24694	7.16647	7.22677	7.26223								2.094	7.40574	7.07948	7.06749	6.86759	7.00161	6.92312	7.0575
			4.194	7.2299	7.15733	7.09824	7.14089	7.17554	7.24235	7.26801	7.18747								2.097	7.3166	7.07286	7.00001	6.8833	6.94052	6.83726	7.00842
			4.2	7.42799	7.21689	7.28199	7.29321	7.04118	7.17343	7.14343	7.22545								2.1	7.1635	7.07978	6.90172	6.90055	6.84027	6.8169	6.95045
			4.206	7.32052	7.3322	7.27251	7.18036	7.18527	7.14341	7.20951	7.23483								2.103	7.26688	7.10116	6.95264	7.06685	6.76782	6.88981	7.00753
			4.212	7.25382	7.20343	7.13775	7.16592	7.11162	7.20545	7.28413	7.19459								2.106	7.22371	7.16134	7.05838	7.0193	6.89486	7.05509	7.06878
			4.218	7.46095	7.18896	7.28768	7.25762	7.06175	7.26954	7.15953	7.24086								2.109	7.34862	7.1551	7.03435	7.08071	7.00068	6.98518	7.10077
			4.224	7.39522	7.31683	7.30115	7.21099	7.11107	7.16378	7.24137	7.24863								2.112	7.42269	7.11351	7.10276	6.96426	7.03349	6.92998	7.09445
			4.23	7.27112	7.26261	7.13886	7.14396	7.15472	7.13431	7.28666	7.19889								2.115	7.25133	7.07453	7.06901	6.84826	6.95323	6.867	7.01056
			4.236	7.48346	7.26342	7.26387	7.17835	7.0575	7.27844	7.25471	7.25425								2.118	7.32796	7.06402	6.96544	6.89285	6.83659	6.87546	6.99372
			4.242	7.40733	7.30204	7.3106	7.3309	7.13204	7.16705	7.19705	7.26386								2.121	7.2619	7.04703	6.85919	7.07577	6.77239	6.90688	6.98719
			4.248	7.35189	7.30952	7.18645	7.18605	7.14843	7.18876	7.35681	7.24684								2.124	7.23446	7.17406	6.80594	7.0866	6.8771	6.91016	7.01472
			4.254	7.35453	7.18591	7.16513	7.24627	7.13098	7.29089	7.2432	7.23099								2.127	7.25928	7.19177	6.9044	7.05992	7.04869	6.96686	7.07182
			4.26	7.40772	7.23401	7.31976	7.228	7.09017	7.22287	7.17778	7.24005								2.13	7.38782	7.16981	7.10043	6.94767	7.03838	6.95278	7.09948
			4.266	7.37722	7.27077	7.11646	7.17245	7.19838	7.1416	7.27117	7.22115								2.133	7.28541	7.17855	6.92082	6.91558	6.88512	6.85721	7.00711
			4.272	7.42319	7.2295	7.12604	7.15523	7.11192	7.32647	7.29576	7.2383								2.136	7.26124	7.0815	6.92204	6.89596	6.82394	6.79225	6.96282
			4.278	7.42655	7.23002	7.32265	7.22609	7.10005	7.22605	7.16116	7.2418								2.139	7.22544	7.06123	6.93504	6.92785	6.81947	6.83509	6.96735
			4.284	7.32627	7.3659	7.16768	7.1203	7.14915	7.08889	7.32804	7.22089								2.142	7.16123	7.05201	6.9826	7.13593	6.75552	6.94891	7.00603
			4.29	7.42593	7.24223	7.07714	7.13634	6.95929	7.28859	7.24497	7.19635								2.145	7.27208	7.21877	7.03393	7.11191	7.00482	6.95981	7.10022
			4.296	7.43949	7.25984	7.25105	7.27798	7.11188	7.27512	7.0877	7.2433								2.148	7.30159	7.23119	6.97605	6.94869	6.97857	6.94316	7.06321
			4.302	7.39454	7.42996	7.19464	7.06095	7.13242	7.09672	7.27055	7.22568								2.151	7.38687	7.11807	7.09816	6.98409	6.98677	6.82739	7.06689
			4.308	7.42594	7.29729	7.18933	7.0943	7.13864	7.34765	7.3079	7.25729								2.154	7.25778	7.06454	6.99769	6.85517	6.93655	6.8424	6.99236
			4.314	7.45582	7.29026	7.27158	7.35583	7.12731	7.24375	7.08977	7.26205								2.157	7.19472	7.06762	6.85314	6.88669	6.87341	6.78096	6.94276
			4.32	7.33332	7.42461	7.19814	7.14967	7.25182	7.14678	7.3217	7.26086								2.16	7.1989	7.08012	6.87871	7.09729	6.87769	6.81637	6.99151
			4.326	7.38411	7.16813	7.09156	7.11373	7.02802	7.23009	7.37511	7.19868								2.163	7.27298	7.26667	7.05686	7.10991	6.95959	6.92268	7.09811
			4.332	7.51553	7.24482	7.28728	7.27408	6.98861	7.24329	7.21853	7.25316								2.166	7.46624	7.34565	6.98422	7.01036	7.0773	6.93054	7.13572
			4.338	7.42151	7.35566	7.25593	7.15736	7.19373	7.12396	7.27901	7.25531								2.169	7.30147	7.26127	7.00539	6.95757	6.99192	6.90601	7.07061
			4.344	7.3912	7.31303	7.14086	7.09194	7.11487	7.21581	7.34004	7.22968								2.172	7.31981	7.08809	6.97539	6.82225	7.00211	6.73431	6.99033
			4.35	7.52909	7.22883	7.21177	7.25016	6.99333	7.23024	7.12855	7.22457								2.175	7.17329	7.01984	6.88368	6.87476	6.8408	6.74843	6.92347
			4.356	7.34461	7.42084	7.24977	7.19777	7.22315	7.09426	7.22938	7.2514								2.178	7.16152	7.0495	6.81771	7.01174	6.88117	6.83822	6.95998
			4.362	7.38917	7.26431	7.16264	7.12856	7.13671	7.28468	7.36878	7.24784								2.181	7.2524	7.23009	6.94042	6.99808	6.92597	6.91185	7.04313
			4.368	7.54836	7.22073	7.24165	7.14688	7.02633	7.26762	7.12353	7.22502								2.184	7.28491	7.26477	6.91594	7.03034	7.08208	6.88	7.07634
			4.374	7.35941	7.41604	7.31381	7.16375	7.15688	7.12475	7.16299	7.24252								2.187	7.28664	7.153	6.987	6.97978	7.05077	6.8686	7.0543
			4.38	7.28987	7.23816	7.20296	7.08883	7.19109	7.27859	7.37698	7.23807								2.19	7.26454	7.14344	7.0134	6.81841	6.95446	6.84258	7.00614
			4.386	7.50005	7.15495	7.22577	7.23833	6.98508	7.23258	7.12548	7.20889								2.193	7.13349	7.11528	6.8114	6.90408	6.85501	6.71015	6.92157
			4.392	7.39225	7.3545	7.29195	7.23579	7.15217	7.12698	7.18207	7.24796								2.196	7.10701	7.11775	6.87064	6.90482	6.83297	6.76048	6.93228
			4.398	7.24688	7.29221	7.22902	7.09863	7.08986	7.17522	7.29043	7.20318								2.199	7.28125	7.19324	6.95983	7.02946	6.85235	6.92663	7.04046
			4.404	7.43695	7.1939	7.22997	7.12254	7.02481	7.2661	7.17409	7.20691								2.202	7.25715	7.25949	7.01216	6.95675	6.97105	6.92863	7.06421
			4.41	7.35739	7.27417	7.35384	7.18603	7.11914	7.15809	7.12342	7.22458								2.205	7.28163	7.22806	7.00238	6.92837	7.02221	6.87971	7.05706
			4.416	7.31412	7.28741	7.14916	7.04859	7.13555	7.15548	7.34291	7.20475								2.208	7.26212	7.15219	6.96698	6.91759	6.99471	6.70522	6.9998
			4.422	7.37164	7.24512	7.22255	7.22131	7.05455	7.21988	7.17242	7.21535								2.211	7.2155	7.09813	6.78302	6.90017	6.96224	6.78568	6.95746
			4.428	7.34889	7.24858	7.30011	7.25016	7.16492	7.22504	7.17339	7.24444								2.214	7.18405	7.0614	6.95683	6.89944	6.89757	6.74438	6.95728
			4.434	7.28135	7.28586	7.22717	7.1392	7.28621	7.1405	7.3331	7.24191								2.217	7.10874	7.20284	6.91597	6.98094	7.01018	6.90191	7.0201
			4.44	7.35956	7.17662	7.17366	7.08574	7.06955	7.24657	7.22331	7.19072								2.22	7.22738	7.26259	6.96227	7.05366	6.96537	6.88095	7.0587
			4.446	7.39494	7.28698	7.23085	7.25993	7.04965	7.20225	7.13498	7.2228								2.223	7.24582	7.22326	7.0825	6.95611	7.13207	6.95687	7.09944
			4.452	7.28188	7.31687	7.22293	7.17525	7.1543	7.03732	7.24483	7.20477								2.226	7.19764	7.09048	7.03156	6.81857	7.04642	6.8565	7.00686
			4.458	7.37805	7.19598	7.24932	7.06676	7.10913	7.23297	7.18101	7.20189								2.229	7.24038	6.98591	6.97209	6.87485	6.94861	6.76728	6.96485
			4.464	7.46333	7.24225	7.22535	7.21791	7.10784	7.19245	7.11849	7.22394								2.232	7.18502	7.07498	6.90289	6.92632	6.98274	6.76836	6.97338
			4.47	7.332	7.32796	7.26134	7.17083	7.21019	7.03137	7.19167	7.21791								2.235	7.0872	7.153	6.92593	7.00054	6.9075	6.84724	6.9869
			4.476	7.24647	7.24149	7.20782	7.13543	7.1505	7.12069	7.22428	7.18953								2.238	7.19448	7.2528	7.03486	7.0036	6.92146	6.88579	7.04883
			4.482	7.44632	7.20454	7.34704	7.29947	7.07515	7.1451	7.05549	7.22473								2.241	7.3049	7.26876	7.11005	7.01596	6.98387	6.91945	7.1005
			4.488	7.39364	7.29316	7.33618	7.10114	7.20144	7.07505	7.23817	7.23411								2.244	7.30815	7.2853	7.05827	6.86525	7.11545	6.84152	7.07899
			4.494	7.33475	7.34488	7.14772	7.08599	7.10654	7.16795	7.29787	7.21224								2.247	7.24212	7.06798	7.02046	6.84939	7.01036	6.83305	7.00389
			4.5	7.37995	7.19798	7.29669	7.22057	7.0495	7.24957	7.11505	7.21562								2.25	7.16866	7.04837	6.91843	6.90961	6.92075	6.7576	6.9539
			4.506	7.34822	7.32009	7.20641	7.22429	7.2607	7.06982	7.23973	7.23847								2.253	7.1573	7.07569	6.93646	7.05611	6.89081	6.76789	6.98071
			4.512	7.39201	7.2234	7.06765	7.08242	7.15902	7.15902	7.29633	7.19712								2.256	7.10997	7.22213	7.00107	6.93643	6.89512	6.88895	7.00895
			4.518	7.41888	7.18347	7.27631	7.31336	7.02856	7.24144	7.19082	7.23612								2.259	7.28077	7.27238	7.02916	7.00836	7.0777	6.95353	7.10365
			4.524	7.31333	7.26742	7.20628	7.20681	7.18085	7.15803	7.26086	7.22765								2.262	7.28212	7.23703	7.02943	6.94907	7.03974	6.7676	7.05083
			4.53	7.2708	7.30128	7.14802	7.09416	7.1831	7.20231	7.37176	7.22449								2.265	7.27357	7.14932	7.00491	6.96428	6.904	6.76825	7.01072
			4.536	7.41093	7.19242	7.19016	7.1921	7.03413	7.30646	7.15501	7.2116								2.268	7.11836	7.05614	6.82506	6.8928	6.95422	6.82394	6.94509
			4.542	7.36857	7.31761	7.25311	7.22257	7.22731	7.11717	7.22899	7.2479								2.271	7.16674	7.07376	6.90123	6.97271	6.89268	6.73962	6.95779
			4.548	7.27433	7.23457	7.1358	7.11557	7.21168	7.17577	7.3951	7.2204								2.274	7.12331	7.21306	6.96214	7.07773	6.91625	6.98726	7.04662
			4.554	7.37576	7.28669	7.27365	7.21711	7.07148	7.19326	7.28296	7.24299								2.277	7.28629	7.19502	7.0444	7.07453	7.07814	6.94148	7.10331
			4.56	7.36742	7.36967	7.30863	7.24329	7.11626	7.20876	7.29064	7.2721								2.28	7.30311	7.13077	7.0706	6.97119	7.02578	6.91239	7.06897
			4.566	7.25102	7.29279	7.10394	7.09428	7.31047	7.1805	7.36609	7.22844								2.283	7.22169	7.042	6.99708	6.92301	7.04327	6.80971	7.00613
			4.572	7.38075	7.24369	7.22269	7.22432	7.12735	7.28065	7.2067	7.24088								2.286	7.19919	7.01482	6.97616	6.85832	6.99521	6.80087	6.97409
			4.578	7.4379	7.30641	7.2587	7.30269	7.17846	7.24347	7.26713	7.28497								2.289	7.03274	7.08399	6.90604	6.99098	6.94601	6.83921	6.96649
			4.584	7.44502	7.35135	7.16904	7.14008	7.19631	7.19473	7.3385	7.26215								2.292	7.20572	7.10678	6.88654	6.98961	6.91663	6.91285	7.00302
			4.59	7.34262	7.23039	7.16956	7.25524	7.07906	7.33079	7.306	7.24481								2.295	7.28505	7.19742	6.99848	7.0828	7.10851	7.03228	7.11742
			4.596	7.4737	7.25356	7.33328	7.21595	7.17072	7.30799	7.1806	7.27654								2.298	7.30929	7.14781	7.09978	6.98886	7.09872	6.92345	7.09465
			4.602	7.27848	7.32533	7.18424	7.16794	7.28458	7.2312	7.34886	7.26009								2.301	7.17704	7.15696	7.06371	6.91486	7.05288	6.84442	7.03498
			4.608	7.40819	7.27153	7.20993	7.13124	7.10831	7.328	7.26606	7.24618								2.304	7.13983	7.12382	7.04496	6.95989	6.89365	6.80454	6.99445
			4.614	7.47801	7.26143	7.3158	7.34476	7.15227	7.29218	7.18	7.28921								2.307	7.12875	7.13732	6.9709	6.89403	6.90348	6.8219	6.97606
			4.62	7.32289	7.42986	7.2417	7.13809	7.30606	7.18087	7.42768	7.29245								2.31	7.17817	7.13023	6.96501	7.01739	6.88638	6.86218	7.00656
			4.626	7.4103	7.21763	7.16597	7.16286	7.10905	7.34369	7.27572	7.24075								2.313	7.20466	7.15917	7.06363	6.93875	7.01387	6.8997	7.04663
			4.632	7.45374	7.20617	7.3808	7.28431	7.13966	7.26399	7.1531	7.26883								2.316	7.3107	7.20916	7.10302	6.99787	7.03178	6.91421	7.09446
			4.638	7.37657	7.35419	7.21236	7.11839	7.20988	7.15564	7.28462	7.24452								2.319	7.33372	7.06888	7.16632	6.82782	7.07671	6.7739	7.04123
			4.644	7.37836	7.16772	7.17585	7.11001	7.1556	7.39766	7.29316	7.23977								2.322	7.23173	7.05368	7.00513	6.91311	7.04119	6.80099	7.00764
			4.65	7.4711	7.27407	7.31984	7.21488	7.00924	7.29689	7.16753	7.25051								2.325	7.09506	7.04621	6.88208	6.94868	6.86082	6.79683	6.93828
			4.656	7.4519	7.41686	7.339	7.17045	7.25221	7.20285	7.22676	7.29429								2.328	7.14927	7.09522	6.92353	6.96719	6.90604	6.87667	6.98632
			4.662	7.27885	7.27816	7.17999	7.07964	7.13032	7.36094	7.32069	7.23266								2.331	7.20823	7.2872	7.04473	7.08719	6.90867	6.96506	7.08351
			4.668	7.4164	7.30027	7.2808	7.26846	7.06169	7.39137	7.1121	7.26158								2.334	7.32634	7.17486	7.12859	6.99809	7.11326	6.95569	7.11614
			4.674	7.33212	7.36623	7.26113	7.16185	7.18041	7.12378	7.22574	7.23589								2.337	7.37747	7.23369	7.10045	6.9366	7.00731	6.91743	7.09549
			4.68	7.33475	7.30077	7.11658	7.14028	7.21803	7.31704	7.24051	7.23828								2.34	7.28216	7.02878	7.03828	6.84825	7.05581	6.81381	7.01118
			4.686	7.57936	7.16995	7.26488	7.22966	7.0317	7.39259	7.11488	7.25472								2.343	7.23554	7.04953	6.95617	6.91698	6.94751	6.83592	6.99028
			4.692	7.39876	7.35449	7.253	7.20193	7.23952	7.22757	7.27373	7.27843								2.346	7.13241	7.07073	6.99889	7.03406	6.94531	6.87877	7.01003
			4.698	7.29655	7.32484	7.23971	7.07917	7.13541	7.18308	7.31097	7.22425								2.349	7.11626	7.18315	7.06882	6.99097	6.94014	7.02606	7.05423
			4.704	7.51114	7.21827	7.25977	7.16438	7.06189	7.36779	7.10266	7.24084								2.352	7.21858	7.18468	7.10683	7.04044	7.05756	7.05874	7.11114
			4.71	7.42715	7.40815	7.32791	7.14685	7.09495	7.20162	7.22352	7.26145								2.355	7.39488	7.1268	7.14457	6.99068	7.01789	6.93767	7.10208
			4.716	7.29721	7.21429	7.15662	7.1083	7.18775	7.09023	7.23289	7.1839								2.358	7.23732	7.01485	7.04852	6.98491	6.96989	6.9251	7.0301
			4.722	7.48123	7.18301	7.26907	7.1557	7.00055	7.28692	7.17474	7.22161								2.361	7.14596	7.02116	6.92593	6.96087	6.94859	6.80297	6.96758
			4.728	7.48704	7.29482	7.28159	7.14375	7.05465	7.10202	7.1901	7.222								2.364	7.11254	7.05981	6.97124	6.99445	6.94244	6.90575	6.9977
			4.734	7.34302	7.25954	7.17237	7.0355	7.19057	7.17353	7.31466	7.21274								2.367	7.17777	7.14745	6.9803	7.00828	6.90532	7.0013	7.03674
			4.74	7.4831	7.22261	7.24986	7.18824	7.02934	7.30159	7.22775	7.24321								2.37	7.22401	7.26235	7.14435	6.98681	7.04475	6.9891	7.10856
			4.746	7.49653	7.22971	7.22039	7.18937	7.13944	7.15969	7.11729	7.22178								2.373	7.3294	7.16946	7.18091	6.9805	7.00557	6.947	7.10214
			4.752	7.28016	7.20823	7.13705	7.0014	7.12627	7.1429	7.27599	7.16743								2.376	7.40416	7.07836	7.09528	6.96649	6.95933	6.85313	7.05946
			4.758	7.41712	7.15446	7.17174	7.17733	7.14992	7.27891	7.14512	7.21352								2.379	7.23603	7.02629	7.01344	6.87957	6.92534	6.89179	6.99541
			4.764	7.45858	7.20295	7.37164	7.30281	7.0302	7.1399	7.21614	7.24603								2.382	7.13093	7.13742	6.96576	6.98051	6.89069	6.93409	7.00657
			4.77	7.32762	7.32743	7.23276	6.99206	7.16405	7.06188	7.20067	7.18664								2.385	7.12286	7.16383	6.97677	7.0518	6.93947	7.00441	7.04319
			4.776	7.48468	7.14897	7.21211	7.20583	7.05905	7.2687	7.25881	7.23402								2.388	7.2113	7.17281	6.89509	7.09996	7.09257	7.02481	7.08276
			4.782	7.52522	7.2638	7.2498	7.26552	7.05752	7.2501	7.26013	7.26744								2.391	7.36459	7.16331	7.0947	6.98134	6.96773	7.05019	7.10364
			4.788	7.45027	7.31834	7.22767	7.12469	7.20163	7.06874	7.25945	7.23583								2.394	7.28679	7.1589	7.20122	6.99771	6.9613	6.92088	7.0878
			4.794	7.34564	7.16424	7.1554	7.16499	7.12042	7.21492	7.27311	7.20553								2.397	7.26355	7.12607	6.96624	6.90973	7.0012	6.9213	7.03135
			4.8	7.43375	7.20746	7.24584	7.25186	7.11832	7.29578	7.18682	7.24855								2.4	7.22139	7.0919	6.89116	6.92309	6.80173	6.90635	6.9726
			4.806	7.43222	7.3179	7.22405	7.21561	7.27589	7.11754	7.28644	7.26709								2.403	7.13892	7.19295	6.96209	7.07149	6.84267	6.95476	7.02715
			4.812	7.34304	7.18511	7.16871	7.10439	7.131	7.20296	7.30708	7.20604								2.406	7.19181	7.24192	6.93749	7.10257	7.07351	7.08535	7.10544
			4.818	7.4652	7.24114	7.32585	7.3033	7.06421	7.25767	7.2337	7.27015								2.409	7.29826	7.16838	7.05126	7.04518	6.92356	7.0212	7.08464
			4.824	7.44439	7.32064	7.14926	7.18929	7.22485	7.12202	7.32558	7.25372								2.412	7.42066	7.05787	7.01736	6.89615	6.96703	6.94185	7.05015
			4.83	7.43712	7.19009	7.15295	7.09328	7.1486	7.21311	7.2927	7.21827								2.415	7.24049	7.07818	6.98322	6.97421	6.87567	6.90097	7.00879
			4.836	7.4009	7.25615	7.20021	7.20866	7.01398	7.26782	7.3068	7.23636								2.418	7.15481	7.09461	6.90315	6.95569	6.88268	6.9372	6.98802
			4.842	7.31557	7.32788	7.27066	7.18398	7.15757	7.07355	7.34199	7.23874								2.421	7.15874	7.20169	6.83802	6.9739	6.98345	7.08646	7.04038
			4.848	7.40129	7.18365	7.14906	7.15042	7.16981	7.23897	7.36543	7.23695								2.424	7.18638	7.1818	7.02105	7.03213	7.02079	7.05366	7.08263
			4.854	7.49494	7.17388	7.19241	7.24497	7.10896	7.23417	7.21922	7.23836								2.427	7.31906	7.25847	6.96075	7.09945	7.06459	7.08935	7.13194
			4.86	7.34646	7.32333	7.2623	7.15303	7.24537	7.1911	7.28182	7.25763								2.43	7.33033	7.09428	7.105	7.02256	6.98457	6.95987	7.08277
			4.866	7.33873	7.24665	7.15376	7.10719	7.26123	7.18204	7.41353	7.2433								2.433	7.22901	7.02264	6.89968	6.89619	6.97057	6.91363	6.98862
			4.872	7.49743	7.07781	7.20951	7.23265	7.0769	7.22438	7.31784	7.23379								2.436	7.31015	7.01147	6.90773	7.01273	6.87062	6.87275	6.99757
			4.878	7.40214	7.30911	7.29615	7.2554	7.15075	7.21092	7.25171	7.26803								2.439	7.17747	7.02148	6.93077	7.03574	6.85266	7.00183	7.00333
			4.884	7.26209	7.32833	7.26649	7.12086	7.24066	7.21065	7.4156	7.26353								2.442	7.22293	7.20136	6.96676	7.0258	6.91545	7.01584	7.05802
			4.89	7.47197	7.20461	7.2018	7.21185	7.14084	7.30433	7.23166	7.25244								2.445	7.25417	7.14139	6.97908	7.10853	7.00043	7.02034	7.08399
			4.896	7.33963	7.33928	7.36557	7.2362	7.1399	7.23565	7.25466	7.27298								2.448	7.2763	7.11655	7.10251	7.0076	7.04908	7.01222	7.09404
			4.902	7.36102	7.34524	7.17842	7.19893	7.19763	7.15327	7.33633	7.25298								2.451	7.33822	7.1097	7.06182	6.99188	6.93036	6.9071	7.05652
			4.908	7.26696	7.21418	7.23624	7.26117	7.12808	7.30581	7.2127	7.23216								2.454	7.27904	6.95605	6.87358	6.91444	6.81978	6.8793	6.9537
			4.914	7.41415	7.33747	7.3578	7.24959	7.1338	7.21775	7.21132	7.27456								2.457	7.1144	7.02777	6.81149	6.96016	6.86603	6.92088	6.95012
			4.92	7.29846	7.31629	7.15148	7.1687	7.21668	7.17683	7.34509	7.23908								2.46	7.10296	7.148	6.80889	7.14984	6.9567	7.00313	7.02825
			4.926	7.42285	7.21381	7.18674	7.12061	7.093	7.33386	7.31826	7.2413								2.463	7.26387	7.16546	6.88532	7.04666	6.9558	7.0292	7.05772
			4.932	7.31844	7.35652	7.25896	7.26687	7.14483	7.24173	7.23842	7.26083								2.466	7.40723	7.14936	7.07463	7.016	7.00503	6.97414	7.1044
			4.938	7.22584	7.40128	7.21397	7.1536	7.26281	7.18941	7.35907	7.25799								2.469	7.23213	7.08046	7.09588	6.93749	6.90953	6.8966	7.02535
			4.944	7.27564	7.24624	7.12492	7.20737	7.10928	7.30758	7.34536	7.23091								2.472	7.25035	7.10285	6.85673	6.94589	6.89215	6.90882	6.9928
			4.95	7.38198	7.3568	7.30075	7.28759	7.00205	7.25162	7.11709	7.24255								2.475	7.14041	6.93039	6.85994	7.02962	6.79984	6.91443	6.94577
			4.956	7.26804	7.3372	7.23244	7.21043	7.23565	7.24944	7.20956	7.24897								2.478	7.22271	7.12691	6.75385	7.03091	6.94176	6.96061	7.00613
			4.962	7.27723	7.11838	7.10258	7.14921	7.20052	7.21637	7.23558	7.1857								2.481	7.2072	7.19278	6.91012	7.11344	6.99147	7.03587	7.07515
			4.968	7.39562	7.16607	7.35725	7.27863	7.10459	7.20927	7.16137	7.23897								2.484	7.27136	7.2259	7.03089	6.99866	7.04522	7.05295	7.10416
			4.974	7.2488	7.41341	7.20335	7.17466	7.31673	7.14588	7.19115	7.242								2.487	7.31163	7.10177	6.96364	6.86931	7.03096	6.86918	7.02442
			4.98	7.22103	7.28886	7.13035	7.1538	7.18534	7.29692	7.33795	7.23061								2.49	7.33074	6.98955	6.95108	6.95653	6.99282	6.77941	7.00002
			4.986	7.32187	7.25788	7.30729	7.26758	7.09804	7.25668	7.14855	7.23684								2.493	7.30436	7.00983	6.84844	6.97441	6.82767	6.83613	6.96681
			4.992	7.27418	7.357	7.34416	7.19225	7.2394	7.12423	7.21837	7.24994								2.496	7.22023	7.14498	6.80584	7.0637	6.99043	6.97376	7.03316
			4.998	7.24905	7.25417	7.11434	7.09274	7.26125	7.22679	7.32224	7.21722								2.499	7.14595	7.08466	6.91041	7.06202	6.98766	7.03586	7.03776
			5.004	7.4203	7.20955	7.19445	7.242	7.11662	7.22157	7.1337	7.21974								2.502	7.39279	7.1601	7.00529	7.09967	7.07831	6.98152	7.11961
			5.01	7.26915	7.30886	7.3041	7.21028	7.19822	7.10143	7.10794	7.21428								2.505	7.35545	7.18684	7.06996	6.87725	7.12128	6.89338	7.08403
			5.016	7.27	7.23742	7.24178	7.11179	7.16261	7.16471	7.38645	7.22497								2.508	7.28738	7.01163	6.96272	6.8931	6.94043	6.83716	6.98874
			5.022	7.4	7.24781	7.23126	7.25736	7.03034	7.26707	7.15189	7.22653								2.511	7.16732	6.9435	6.90307	6.99203	6.85818	6.89733	6.96024
			5.028	7.30066	7.42697	7.28587	7.28197	7.17761	7.08178	7.18258	7.24821								2.514	7.18422	7.07145	6.9447	7.03433	6.9432	6.82007	6.99966
			5.034	7.15442	7.27975	7.12338	7.11237	7.20493	7.08784	7.24688	7.1728								2.517	7.27036	7.20219	6.98983	7.15036	6.85721	6.91391	7.06398
			5.04	7.30616	7.18615	7.20197	7.22079	7.07927	7.23032	7.18213	7.20097								2.52	7.29183	7.14367	7.09425	7.1634	6.99164	6.96496	7.10829
			5.046	7.35151	7.41189	7.2426	7.236	7.15891	7.17198	7.16641	7.24847								2.523	7.30708	7.14881	6.91121	6.98331	7.10128	6.91716	7.06148
			5.052	7.21353	7.24183	7.22556	7.13995	7.24334	7.13165	7.34567	7.22022								2.526	7.34862	7.00154	7.05959	6.92569	6.95866	6.86089	7.02583
			5.058	7.2774	7.14366	7.20502	7.22532	7.09084	7.26641	7.28338	7.21315								2.529	7.24816	7.10248	6.88894	7.00138	6.90961	6.76282	6.98556
			5.064	7.35121	7.34347	7.23938	7.18861	7.15201	7.20649	7.16139	7.23465								2.532	7.2254	7.00657	6.86711	7.0663	6.79334	6.8024	6.96019
			5.07	7.24637	7.26624	7.14318	7.13642	7.18367	7.12362	7.337	7.20521								2.535	7.19073	7.13452	6.82338	7.10472	6.91485	6.91457	7.01379
			5.076	7.36628	7.16844	7.15184	7.17859	7.14868	7.18251	7.23718	7.20479								2.538	7.19863	7.19128	6.96146	7.0249	6.96891	6.95938	7.05076
			5.082	7.37825	7.4042	7.2786	7.25113	7.12528	7.21532	7.20662	7.26563								2.541	7.2424	7.14923	7.0542	6.96359	7.14112	6.97605	7.08777
			5.088	7.22332	7.25911	7.11348	7.09241	7.31868	7.10289	7.33462	7.20636								2.544	7.30776	7.0929	7.11007	6.89199	6.93411	6.91716	7.04233
			5.094	7.35595	7.11037	7.17263	7.14179	7.18998	7.27783	7.30793	7.22235								2.547	7.24484	7.0493	6.99141	6.92658	6.89606	6.75069	6.97648
			5.1	7.4196	7.36184	7.23858	7.14655	7.14525	7.23585	7.13347	7.24016								2.55	7.02589	7.07607	6.90034	7.06591	6.8484	6.86042	6.96284
			5.106	7.2541	7.29446	7.24084	7.14826	7.20203	7.04742	7.31369	7.2144								2.553	7.17915	7.15791	6.86905	7.12522	6.95482	6.89709	7.03054
			5.112	7.3116	7.29196	7.16951	7.1239	7.12811	7.28289	7.19797	7.21513								2.556	7.19144	7.28648	6.93684	7.09536	6.97187	6.89038	7.06206
			5.118	7.47107	7.30883	7.30539	7.28973	7.13708	7.24687	7.19343	7.27892								2.559	7.26783	7.22533	7.0288	7.0054	7.07717	6.95535	7.09332
			5.124	7.3467	7.27216	7.12948	7.15412	7.22714	7.1413	7.34139	7.23032								2.562	7.31326	7.0924	7.03004	6.89424	7.02338	6.78398	7.02289
			5.13	7.47399	7.22756	7.06394	7.1355	7.15569	7.16498	7.22073	7.20606								2.565	7.28062	6.98229	6.96028	6.84897	6.8816	6.69062	6.94073
			5.136	7.45754	7.27033	7.24778	7.2576	7.17077	7.32953	7.22512	7.27981								2.568	7.21421	7.0972	6.89435	6.99883	6.73357	6.78722	6.95423
			5.142	7.3844	7.33502	7.15114	7.12218	7.19019	7.14343	7.36307	7.24135								2.571	7.18641	7.11341	6.81816	7.0148	6.86804	6.92892	6.98829
			5.148	7.37297	7.19162	7.11835	7.1178	7.14425	7.19762	7.32608	7.20981								2.574	7.2323	7.22274	7.00461	7.11757	7.04547	6.97005	7.09879
			5.154	7.41469	7.24022	7.25479	7.28353	7.11914	7.30229	7.17411	7.25554								2.577	7.30678	7.2385	7.09838	7.05796	7.10561	6.97276	7.13
			5.16	7.33177	7.29108	7.27531	7.24139	7.19628	7.09148	7.31014	7.24821								2.58	7.31853	7.17399	7.0738	6.87152	6.99037	6.84907	7.04621
			5.166	7.36879	7.15577	7.10241	7.10868	7.21747	7.13889	7.27591	7.19542								2.583	7.23356	7.07269	7.08051	6.89555	6.99659	6.78328	7.01036
			5.172	7.50641	7.18188	7.21929	7.16408	7.09528	7.30291	7.09311	7.22328								2.586	7.17133	7.13354	7.0893	6.97803	6.89581	6.79333	7.01022
			5.178	7.37739	7.34746	7.37009	7.19624	7.30556	7.21588	7.35385	7.3095								2.589	7.21793	7.15094	6.97164	7.0112	6.91765	6.86425	7.02227
			5.184	7.29051	7.14093	7.15896	7.16215	7.25303	7.15444	7.28651	7.20665								2.592	7.26702	7.20543	7.01935	7.02602	7.00946	7.01654	7.09064
			5.19	7.51214	7.19282	7.27678	7.26853	7.15269	7.26455	7.19362	7.26588								2.595	7.30077	7.27614	6.94984	7.0449	6.93557	6.8986	7.06764
			5.196	7.40822	7.24236	7.29283	7.20403	7.1314	7.21194	7.2229	7.24481								2.598	7.35281	7.06904	7.17245	6.92403	7.01145	6.90712	7.07282
			5.202	7.32737	7.26317	7.15461	7.12323	7.28167	7.20326	7.32508	7.23977								2.601	7.24041	7.0755	7.09443	6.83896	6.97955	6.8114	7.00671
			5.208	7.44682	7.17593	7.25308	7.24831	7.05247	7.32479	7.09114	7.22751								2.604	7.24448	7.10552	6.90691	7.0017	6.83578	6.84024	6.9891
			5.214	7.3132	7.34952	7.32345	7.26062	7.16353	7.14513	7.1846	7.24858								2.607	7.18281	7.14273	6.95964	6.99137	6.84461	6.83	6.99186
			5.22	7.31784	7.23296	7.19228	7.17548	7.24492	7.22204	7.35898	7.24921								2.61	7.2862	7.26912	7.00599	7.08274	6.93444	6.87652	7.07584
			5.226	7.46392	7.1883	7.22464	7.22045	7.11666	7.27282	7.17311	7.23713								2.613	7.23312	7.295	7.06276	6.91482	6.80707	6.98525	7.04967
			5.232	7.41648	7.30375	7.26588	7.3298	7.14859	7.14595	7.19716	7.25823								2.616	7.33982	7.1608	7.1403	6.94594	7.1135	6.92773	7.10468
			5.238	7.25699	7.3441	7.1981	7.19549	7.2204	7.17407	7.25148	7.23438								2.619	7.25958	7.03621	7.13718	6.87962	6.949	6.82683	7.01474
			5.244	7.37783	7.19419	7.22272	7.15166	7.08369	7.16521	7.16373	7.19415								2.622	7.19022	7.08211	7.01246	6.93861	6.90849	6.82279	6.99244
			5.25	7.51213	7.26721	7.31995	7.30766	7.11485	7.22026	7.19412	7.2766								2.625	7.19296	7.14526	7.00411	6.96034	6.82956	6.8603	6.99875
			5.256	7.22784	7.23451	7.25894	7.08177	7.21803	7.02308	7.35202	7.19945								2.628	7.14943	7.20281	6.91926	7.11349	6.80769	6.94186	7.02242
			5.262	7.38817	7.27742	7.26918	7.13029	7.13203	7.29752	7.21414	7.24411								2.631	7.2585	7.28555	7.04507	6.99406	6.95567	6.93882	7.07961
			5.268	7.36326	7.27532	7.26998	7.26579	7.03397	7.23343	7.15495	7.2281								2.634	7.33099	7.30237	7.03136	6.96139	7.02626	7.00227	7.10911
			5.274	7.20923	7.32388	7.24593	7.21881	7.3089	7.13205	7.34064	7.25421								2.637	7.22774	7.15232	7.21296	6.94179	7.04205	6.86573	7.07376
			5.28	7.34246	7.22646	7.21486	7.09767	7.19943	7.24569	7.20912	7.21938								2.64	7.18817	7.0878	7.00812	6.91569	6.94405	6.79661	6.99007
			5.286	7.38213	7.28846	7.33573	7.22698	7.07952	7.24731	7.14909	7.24417								2.643	7.16424	7.0919	6.96262	6.93417	6.82425	6.81989	6.96618
			5.292	7.25415	7.32958	7.23454	7.18208	7.20348	7.11161	7.34757	7.23757								2.646	7.19886	7.16885	6.95691	7.03197	6.89971	6.9581	7.03573
			5.298	7.28594	7.22044	7.24178	7.07898	7.12774	7.25216	7.26986	7.21099								2.649	7.24802	7.20848	7.0121	7.06412	6.93009	7.05376	7.0861
			5.304	7.35906	7.32564	7.29586	7.22582	7.10085	7.25326	7.15885	7.24562								2.652	7.30189	7.15727	7.04285	6.95677	7.03063	6.97224	7.07694
			5.31	7.25883	7.41277	7.29352	7.19177	7.248	7.09218	7.26869	7.25225								2.655	7.28093	7.13611	6.94924	6.87919	6.98626	6.86742	7.01652
			5.316	7.21549	7.20619	7.22783	7.03071	7.22504	7.26221	7.21612	7.19766								2.658	7.31735	7.10313	7.00298	6.88207	6.92154	6.95309	7.03003
			5.322	7.32398	7.27629	7.33054	7.24437	7.0856	7.23994	7.05094	7.22166								2.661	7.20477	7.09811	6.97376	6.91853	6.84981	6.8792	6.98736
			5.328	7.19381	7.41541	7.24023	7.10256	7.19229	7.1282	7.26374	7.21946								2.664	7.16681	7.13296	6.99202	7.02057	6.87765	6.89906	7.01484
			5.334	7.27553	7.19339	7.1427	7.01044	7.2288	7.20101	7.28561	7.19107								2.667	7.2172	7.2132	6.9939	7.00842	6.76764	6.97858	7.02982
			5.34	7.32389	7.1979	7.19642	7.19621	7.07835	7.29225	7.15934	7.20634								2.67	7.30158	7.25667	7.05809	6.9941	6.99273	7.02437	7.10459
			5.346	7.23718	7.32018	7.34901	7.1371	7.15295	7.13112	7.17919	7.21525								2.673	7.20216	7.29273	7.13887	6.92894	7.02623	6.98157	7.09508
			5.352	7.17108	7.2245	7.18517	7.11451	7.22334	7.20781	7.24865	7.19644								2.676	7.26873	7.10509	7.00147	6.88396	6.93255	6.8624	7.00903
			5.358	7.35783	7.22003	7.28595	7.24588	7.10697	7.26541	7.20567	7.24111								2.679	7.12269	6.9999	6.99795	6.87067	6.91155	6.78277	6.94759
			5.364	7.31727	7.32804	7.33191	7.10334	7.13502	7.09118	7.13477	7.20593								2.682	7.15741	7.11561	6.93756	6.94229	6.78918	6.94598	6.98134
			5.37	7.26289	7.22172	7.15336	7.03776	7.20008	7.09943	7.33138	7.18666								2.685	7.13949	7.222	6.89149	7.09497	6.99031	7.01108	7.05822
			5.376	7.28232	7.27474	7.28091	7.04429	7.1751	7.3311	7.29915	7.24108								2.688	7.2553	7.28116	7.09866	7.01054	6.97818	6.99697	7.10347
			5.382	7.25696	7.27928	7.27307	7.20935	7.12393	7.09397	7.22636	7.20899								2.691	7.24545	7.24908	7.00023	6.85853	7.00703	6.95966	7.05333
			5.388	7.12716	7.14584	7.1657	7.0568	7.2222	7.15596	7.37037	7.17772								2.694	7.28634	7.0855	7.07532	6.92495	6.99065	6.95009	7.05214
			5.394	7.35671	7.21382	7.20158	7.15149	7.01741	7.26176	7.0802	7.18328								2.697	7.11144	6.9921	6.93593	6.86098	6.99685	6.95232	6.97494
			5.4	7.38728	7.32821	7.32039	7.12802	7.10241	7.23688	7.27023	7.25334								2.7	7.12983	7.09933	6.86793	6.97972	6.88966	6.79719	6.96061
			5.406	7.23181	7.25188	7.16691	7.06032	7.24186	7.06274	7.31919	7.19067								2.703	7.15402	7.17528	6.9805	7.111	6.90808	6.96732	7.04937
			5.412	7.30602	7.09304	7.16458	7.0412	7.02967	7.38321	7.20739	7.17502								2.706	7.15946	7.24648	7.0464	7.06376	7.00141	7.04885	7.09439
			5.418	7.33246	7.29112	7.27446	7.14806	7.1336	7.23806	7.14304	7.22297								2.709	7.19398	7.19252	7.00853	6.97043	6.99206	7.11646	7.079
			5.424	7.24424	7.15547	7.22123	7.03112	7.16108	7.16955	7.25787	7.17722								2.712	7.32295	7.10876	7.04055	6.86697	6.99626	6.96174	7.04954
			5.43	7.36848	7.18467	7.22485	7.08309	7.11915	7.28407	7.27757	7.22027								2.715	7.10655	6.95162	7.01825	6.90516	6.86043	6.82441	6.9444
			5.436	7.38905	7.29068	7.28409	7.2293	7.08483	7.29968	7.21526	7.25613								2.718	7.1304	7.07487	6.98281	6.97001	6.92686	6.83626	6.98687
			5.442	7.30532	7.29882	7.33614	7.0281	7.19127	7.22307	7.3105	7.24189								2.721	7.06213	7.05704	6.92566	7.05418	6.9387	6.92846	6.99436
			5.448	7.31255	7.13127	7.18281	7.08326	7.16894	7.27942	7.26416	7.2032								2.724	7.27118	7.17689	6.99839	7.05339	7.0112	6.9321	7.07386
			5.454	7.39471	7.2356	7.27749	7.14064	7.08572	7.25081	7.15403	7.21985								2.727	7.33446	7.19183	7.00909	7.05234	7.10836	7.05506	7.12519
			5.46	7.33963	7.31751	7.17217	7.12719	7.26104	7.19325	7.34839	7.25131								2.73	7.37294	7.16942	7.02444	6.92844	7.00011	6.8848	7.06336
			5.466	7.39444	7.19323	7.08384	7.05112	7.18764	7.24621	7.2774	7.20484								2.733	7.26439	7.10059	6.99844	6.90004	7.07448	6.92952	7.04458
			5.472	7.51517	7.1524	7.21089	7.16813	7.10544	7.34442	7.17652	7.239								2.736	7.07001	7.12422	6.89522	7.00292	6.97433	6.90937	6.99601
			5.478	7.2577	7.28209	7.23372	7.10439	7.23386	7.16557	7.28248	7.22283								2.739	7.07929	7.02148	6.81081	6.99746	6.98696	6.91667	6.96878
			5.484	7.37492	7.15462	7.12417	7.04757	7.2022	7.31519	7.26452	7.21188								2.742	7.20191	7.22012	6.89261	7.10407	6.97353	6.99819	7.06507
			5.49	7.4633	7.15738	7.23335	7.24498	7.11348	7.34632	7.21671	7.25365								2.745	7.27191	7.26706	7.01774	6.96671	7.04784	6.99125	7.09375
			5.496	7.34517	7.27615	7.20252	7.14599	7.21171	7.15971	7.27972	7.23156								2.748	7.25525	7.1319	6.93907	6.92801	7.05609	6.87892	7.03154
			5.502	7.41778	7.17934	7.22383	7.08874	7.24477	7.21232	7.28004	7.23526								2.751	7.28599	7.08204	6.99001	6.87675	7.07504	6.77587	7.01428
			5.508	7.42806	7.14936	7.20817	7.17994	7.10853	7.32687	7.13846	7.21991								2.754	7.16579	6.94884	6.863	6.9032	6.89389	6.87801	6.94212
			5.514	7.33954	7.25509	7.3647	7.15399	7.26285	7.11202	7.3543	7.26321								2.757	7.08977	7.11455	6.83313	7.07486	6.91213	7.00059	7.00417
			5.52	7.33794	7.21813	7.14722	7.06765	7.16862	7.13385	7.36242	7.20512								2.76	7.21745	7.16852	6.88585	7.12552	6.90794	6.97845	7.04729
			5.526	7.4215	7.15757	7.22129	7.18196	7.09437	7.29717	7.17662	7.2215								2.763	7.227	7.23269	6.9918	7.03665	7.03479	6.90832	7.07187
			5.532	7.37734	7.23472	7.26663	7.20403	7.17645	7.22488	7.29902	7.25472								2.766	7.38458	7.10091	6.97538	6.90491	7.13578	6.94421	7.0743
			5.538	7.26324	7.22218	7.11521	7.08704	7.23133	7.10489	7.35638	7.19718								2.769	7.23591	7.0648	6.92351	6.88179	7.03935	6.85556	7.00015
			5.544	7.41468	7.17002	7.18743	7.17505	7.11574	7.2882	7.09517	7.20661								2.772	7.162	6.99245	7.0239	6.83407	6.93876	6.89653	6.97462
			5.55	7.31937	7.28891	7.24609	7.20645	7.19247	7.22409	7.25498	7.24748								2.775	7.11936	7.0408	6.9324	7.04101	6.88705	6.88853	6.98486
			5.556	7.27636	7.25085	7.1577	7.09237	7.30459	7.06829	7.33723	7.21248								2.778	7.14103	7.13007	6.69821	7.1275	6.93361	6.96241	6.9988
			5.562	7.4387	7.19992	7.2377	7.26979	7.16916	7.20643	7.1761	7.24254								2.781	7.21817	7.21879	6.98281	7.04371	7.09814	6.97402	7.08928
			5.568	7.4296	7.26322	7.31206	7.26933	7.14607	7.22388	7.16865	7.25897								2.784	7.27958	7.21012	6.99702	7.03564	7.05239	6.89013	7.07748
			5.574	7.28967	7.34746	7.22001	7.12034	7.32829	7.07001	7.34172	7.24536								2.787	7.27618	7.04488	6.91908	6.97616	7.01905	6.91276	7.02468
			5.58	7.36286	7.15754	7.24117	7.18808	7.15675	7.23157	7.19655	7.21922								2.79	7.18712	7.04478	6.85726	6.90871	6.94943	6.82581	6.96219
			5.586	7.5371	7.36787	7.32185	7.29282	7.1553	7.23818	7.11794	7.29015								2.793	7.19406	6.98747	6.8804	6.9444	6.90692	6.84695	6.96003
			5.592	7.24034	7.32157	7.19532	7.15975	7.28408	7.07868	7.35975	7.23421								2.796	7.10526	7.1481	6.83733	7.04819	6.89459	6.94488	6.99639
			5.598	7.40748	7.25186	7.21431	7.19122	7.14811	7.20309	7.18665	7.22896								2.799	7.22952	7.22995	6.85892	7.1024	7.09222	6.95357	7.07776
			5.604	7.49912	7.30241	7.26938	7.29094	7.1523	7.19723	7.07184	7.25475								2.802	7.22832	7.11485	6.94201	7.02891	7.02466	7.02032	7.05984
			5.61	7.3338	7.26503	7.24216	7.21591	7.22143	7.00474	7.2786	7.22309								2.805	7.34086	7.05805	6.98782	7.03179	7.03085	6.88801	7.05623
			5.616	7.44062	7.17607	7.12996	7.11321	7.16327	7.20585	7.20418	7.20474								2.808	7.25127	7.06324	6.9248	6.91764	6.92154	6.80531	6.98063
			5.622	7.47185	7.32476	7.349	7.32838	7.12617	7.23522	7.16806	7.28621								2.811	7.20622	7.08583	6.90056	6.94869	6.93396	6.85526	6.98842
			5.628	7.2594	7.33829	7.28755	7.22027	7.28147	7.10021	7.29307	7.25432								2.814	7.16737	6.99057	6.8601	7.13654	6.88552	7.00305	7.00719
			5.634	7.36049	7.23827	7.16772	7.19128	7.182	7.21534	7.30217	7.23675								2.817	7.20633	7.11073	6.83498	7.11434	7.08528	6.93703	7.04812
			5.64	7.4004	7.27351	7.26354	7.36494	7.06061	7.27585	7.2334	7.26747								2.82	7.385	7.16331	7.02371	7.12161	7.04537	6.93873	7.11295
			5.646	7.32715	7.37485	7.26287	7.27597	7.27773	7.1137	7.23063	7.26613								2.823	7.31189	7.033	7.00231	7.07888	7.0728	6.83235	7.0552
			5.652	7.35724	7.20004	7.16502	7.12445	7.19787	7.11055	7.26007	7.20218								2.826	7.29225	6.90701	6.91863	7.05055	6.94181	6.84657	6.9928
			5.658	7.47308	7.21397	7.24368	7.25955	7.09205	7.26322	7.07407	7.23138								2.829	7.1917	6.93968	6.96037	6.92011	7.00543	6.73136	6.95811
			5.664	7.2964	7.36866	7.27721	7.23005	7.25854	7.14398	7.21371	7.25551								2.832	7.16338	7.02453	6.91631	7.04973	6.94637	6.88672	6.99784
			5.67	7.24639	7.27437	7.08864	7.05315	7.27349	7.14041	7.24798	7.1892								2.835	7.28384	7.131	6.9183	7.11991	6.95723	7.00859	7.06981
			5.676	7.49597	7.23585	7.24725	7.24764	7.08743	7.30776	7.13034	7.25032								2.838	7.33729	7.11476	6.95066	7.01391	7.09967	6.88346	7.06663
			5.682	7.38179	7.37389	7.28577	7.1914	7.14782	7.13277	7.15052	7.23771								2.841	7.32146	7.17565	7.11833	6.94238	6.97119	6.85342	7.06374
			5.688	7.30677	7.31015	7.15744	7.13121	7.2036	7.13076	7.26037	7.21433								2.844	7.35308	6.96208	7.0489	6.95336	6.9408	6.78246	7.00678
			5.694	7.46434	7.19822	7.21112	7.20876	7.11681	7.16994	7.15337	7.21751								2.847	7.23724	6.98712	6.96411	6.91444	6.81506	6.82536	6.95722
			5.7	7.38218	7.39934	7.26757	7.24193	7.14133	7.23426	7.15931	7.26085								2.85	7.24933	7.03219	6.91386	7.02731	6.80352	6.89169	6.98632
			5.706	7.30004	7.2363	7.16327	7.0959	7.15591	7.18546	7.19541	7.19033								2.853	7.21773	7.07987	6.92143	7.12592	6.95114	7.01091	7.05117
			5.712	7.37871	7.19758	7.19815	7.21034	7.12716	7.27709	7.14754	7.21951								2.856	7.30393	7.04998	7.06274	7.04872	6.98766	7.02404	7.07951
			5.718	7.44551	7.40457	7.34378	7.20677	7.20939	7.23119	7.12728	7.28121								2.859	7.41681	7.17275	7.08411	7.00205	7.10691	6.97353	7.12603
			5.724	7.28513	7.24652	7.18214	7.10864	7.22407	7.18419	7.32948	7.22288								2.862	7.29944	7.10925	6.98476	6.88819	7.04195	6.87299	7.03276
			5.73	7.40017	7.18946	7.25866	7.07737	7.23607	7.21453	7.18131	7.22251								2.865	7.25224	6.96666	6.96459	6.97491	6.90092	6.81495	6.97905
			5.736	7.48628	7.36355	7.36816	7.17938	7.09519	7.24551	7.16084	7.27127								2.868	7.17147	7.06977	6.8457	7.0685	6.86944	6.82788	6.97546
			5.742	7.29761	7.28592	7.19506	7.05851	7.22894	7.13546	7.30115	7.21466								2.871	7.08825	7.23313	6.92512	7.09001	6.95414	6.91919	7.03497
			5.748	7.39015	7.10842	7.16723	7.20408	7.10602	7.35015	7.17283	7.21413								2.874	7.29065	7.18866	6.96704	7.10562	6.91784	6.98756	7.07623
			5.754	7.44518	7.33202	7.21124	7.27944	7.08619	7.30931	7.1838	7.26388								2.877	7.30502	7.27847	7.11097	7.12406	7.1119	7.0241	7.15909
			5.76	7.39366	7.2959	7.26545	7.10213	7.26206	7.15214	7.28074	7.2503								2.88	7.31933	7.11465	7.0853	6.95678	6.97004	6.81625	7.04372
			5.766	7.37257	7.13993	7.14354	7.12704	7.14939	7.36684	7.26602	7.22362								2.883	7.40676	7.03459	6.99396	6.94924	6.82494	6.7776	6.99785
			5.772	7.51652	7.32059	7.24035	7.24157	7.09661	7.21615	7.11586	7.24966								2.886	7.17684	7.19692	6.89778	6.89892	6.79765	6.89832	6.97774
			5.778	7.38673	7.27293	7.33512	7.1024	7.18	7.12737	7.31492	7.24564								2.889	7.16915	7.1167	6.93661	7.06122	6.89882	6.96873	7.02521
			5.784	7.32324	7.13528	7.17049	7.05923	7.16213	7.35663	7.22794	7.20499								2.892	7.3065	7.15026	6.99286	7.01123	6.92218	6.954	7.05617
			5.79	7.44993	7.25958	7.23827	7.27046	7.05673	7.36248	7.04203	7.23993								2.895	7.34191	7.17196	7.05248	7.0138	7.02043	6.99608	7.09944
			5.796	7.35737	7.32825	7.30679	7.13413	7.24825	7.16804	7.23729	7.2543								2.898	7.35716	7.17789	7.14876	6.90675	7.00825	6.88627	7.08085
			5.802	7.32658	7.1844	7.17492	7.11751	7.24486	7.29328	7.26219	7.22911								2.901	7.29915	7.01388	6.93814	6.92246	6.96537	6.79873	6.98962
			5.808	7.42814	7.22727	7.26033	7.30286	7.0859	7.29856	7.15463	7.2511								2.904	7.23374	7.09802	7.02536	7.0186	6.7605	6.78527	6.98692
			5.814	7.39932	7.33635	7.3334	7.13993	7.18653	7.1566	7.18886	7.24871								2.907	7.19014	7.14455	6.98126	7.02015	6.80059	6.94046	7.01286
			5.82	7.30643	7.20358	7.17062	7.08833	7.24369	7.23085	7.27812	7.21738								2.91	7.19784	7.14722	6.90045	7.07312	6.88882	7.01333	7.0368
			5.826	7.36811	7.18974	7.22134	7.24292	7.08826	7.30548	7.08509	7.21442								2.913	7.36569	7.07846	7.05678	7.11259	6.95692	7.01401	7.09741
			5.832	7.32876	7.31353	7.33285	7.14384	7.28985	7.19048	7.19507	7.25634								2.916	7.32691	7.12747	7.14259	6.98648	6.94028	6.93803	7.07696
			5.838	7.26943	7.246	7.17354	7.00717	7.27073	7.22296	7.30095	7.21297								2.919	7.22926	7.05025	6.99662	6.93674	6.80807	6.7857	6.96777
			5.844	7.36471	7.16285	7.12683	7.21116	7.13014	7.29311	7.07005	7.19412								2.922	7.23966	7.00136	6.96187	6.99433	6.85842	6.86057	6.98604
			5.85	7.37451	7.4064	7.28912	7.10994	7.21441	7.14588	7.1804	7.24581								2.925	7.11778	7.113	7.05842	6.97857	6.77786	6.96463	7.00171
			5.856	7.26025	7.32129	7.09763	7.1131	7.32778	7.17963	7.342	7.23453								2.928	7.18793	7.17815	6.97278	7.0248	6.858	7.01667	7.03972
			5.862	7.33034	7.14137	7.23961	7.19173	7.15748	7.25326	7.22499	7.21982								2.931	7.21542	7.19144	7.10092	7.06021	6.96642	6.99112	7.08759
			5.868	7.31265	7.35177	7.34479	7.2031	7.22595	7.18789	7.13159	7.2511								2.934	7.32775	7.17556	7.1243	6.89392	6.95201	6.99172	7.07754
			5.874	7.19883	7.35671	7.21766	7.05487	7.22974	7.14398	7.29934	7.21445								2.937	7.33287	7.0928	7.04124	6.91204	6.92647	6.81167	7.01951
			5.88	7.33158	7.13808	7.21046	7.03875	7.15519	7.24006	7.15225	7.18091								2.94	7.20605	7.07242	6.98604	6.96821	6.81556	6.76637	6.96911
			5.886	7.2839	7.30317	7.32819	7.21665	7.17852	7.183	7.13936	7.23326								2.943	7.19434	7.08937	6.93737	7.02664	6.79189	6.83146	6.97851
			5.892	7.22352	7.34772	7.19109	7.12311	7.28945	7.08091	7.29266	7.22121								2.946	7.21976	7.09904	6.92447	7.02097	6.85775	6.94956	7.01193
			5.898	7.2987	7.2063	7.16851	7.06081	7.1492	7.21281	7.21854	7.18784								2.949	7.32157	7.22587	7.02542	7.03491	6.89783	7.13293	7.10642
			5.904	7.32467	7.26974	7.30138	7.23427	7.20312	7.1075	7.12698	7.22395								2.952	7.32529	7.24595	7.19573	6.91493	6.96654	6.9271	7.09592
			5.91	7.19137	7.39168	7.1821	7.15049	7.27777	7.20771	7.29136	7.24178								2.955	7.37939	7.06494	7.06399	6.94958	6.96144	6.98439	7.06729
			5.916	7.31204	7.22467	7.1533	7.20142	7.18589	7.25921	7.15274	7.21275								2.958	7.27131	7.0725	7.04376	6.82091	6.86257	6.88691	6.99299
			5.922	7.30041	7.2341	7.28302	7.39838	7.1734	7.19204	7.17002	7.2502								2.961	7.18459	6.96176	7.04858	6.91156	6.95903	6.87047	6.98933
			5.928	7.19164	7.29972	7.17865	7.09605	7.26932	7.09642	7.2506	7.19748								2.964	7.18707	7.12992	6.90834	6.94965	7.04424	6.97726	7.03275
			5.934	7.30046	7.13963	7.11835	7.10019	7.15783	7.22296	7.24476	7.18345								2.967	7.2485	7.26306	6.94559	7.05537	6.99584	7.02573	7.08901
			5.94	7.37234	7.24817	7.33792	7.29517	7.11476	7.17948	7.21285	7.25153								2.97	7.20958	7.21921	7.00959	6.88985	7.05894	6.9851	7.06204
			5.946	7.20734	7.32016	7.25877	7.18709	7.25664	7.10353	7.25467	7.22689								2.973	7.36351	7.18835	7.133	6.87968	6.99054	6.90008	7.07586
			5.952	7.22627	7.13915	7.11752	7.08694	7.15366	7.25749	7.31978	7.18583								2.976	7.31844	7.01862	7.0699	6.81838	6.94314	6.91808	7.01443
			5.958	7.42729	7.1328	7.31542	7.24752	7.08463	7.31319	7.21964	7.24864								2.979	7.12581	7.14749	6.91989	6.86901	6.86868	6.86195	6.96547
			5.964	7.18451	7.26708	7.22188	7.24253	7.2171	7.04154	7.25564	7.20432								2.982	7.13895	7.19659	6.7645	6.94005	6.9969	6.976	7.00217
			5.97	7.32734	7.17337	7.17314	7.1401	7.24617	7.25011	7.31221	7.23178								2.985	7.24103	7.22622	6.97346	6.99504	6.93789	7.015	7.06477
			5.976	7.37819	7.08314	7.26497	7.25611	7.12081	7.29014	7.17512	7.22407								2.988	7.29069	7.19112	7.05477	6.91991	6.94639	7.1876	7.09841
			5.982	7.22074	7.28281	7.27723	7.15234	7.20628	7.12614	7.19512	7.20867								2.991	7.39672	7.19284	7.06985	6.88815	7.0752	7.039	7.11029
			5.988	7.2509	7.15627	7.20466	7.08584	7.24602	7.26954	7.23219	7.20649								2.994	7.31218	7.11101	7.04379	6.83962	6.96597	6.98053	7.04218
			5.994	7.49924	7.13607	7.23818	7.2277	7.05092	7.33324	7.20445	7.2414								2.997	7.14989	7.13573	6.94197	6.88053	6.95723	6.86244	6.98796
			6	7.33092	7.31121	7.33571	7.2221	7.09086	7.14355	7.23078	7.23788								3	7.13745	7.17994	6.87631	6.95221	6.86729	6.93536	6.99143
			6.006	7.27431	7.20616	7.1882	7.14077	7.21552	7.22044	7.32928	7.22495								3.003	7.33285	7.25881	6.9097	7.0391	6.95695	7.03313	7.08842
			6.012	7.46804	7.16742	7.21944	7.24112	7.00824	7.30778	7.20669	7.23125								3.006	7.28307	7.2222	7.02558	6.94646	6.96203	7.08361	7.08716
			6.018	7.41028	7.28971	7.32472	7.25155	7.22768	7.20776	7.25206	7.28054								3.009	7.30007	7.18848	7.06775	6.98004	7.07729	7.01678	7.10507
			6.024	7.23087	7.21418	7.125	7.14938	7.22257	7.15444	7.2839	7.19719								3.012	7.29652	7.0356	6.99984	6.86901	7.00649	7.00121	7.03478
			6.03	7.40321	7.2207	7.23673	7.18218	7.05953	7.3531	7.18991	7.23505								3.015	7.2084	7.05623	6.99546	6.87234	7.02014	6.92422	7.0128
			6.036	7.44656	7.33238	7.33728	7.1938	7.16183	7.29535	7.25474	7.28885								3.018	7.14876	7.09248	6.86404	6.97778	6.93064	6.9908	7.00075
			6.042	7.29223	7.29005	7.21505	7.11158	7.15962	7.12183	7.27247	7.20898								3.021	7.19129	7.18165	6.87788	7.06401	6.95678	6.97541	7.04117
			6.048	7.46546	7.18074	7.24586	7.24024	7.0632	7.38164	7.19474	7.25313								3.024	7.31278	7.26897	6.91898	6.99141	6.94001	7.11664	7.09147
			6.054	7.38742	7.31872	7.32169	7.27185	7.08379	7.22695	7.2078	7.25975								3.027	7.27237	7.27757	7.02887	6.81357	7.18526	7.02662	7.10071
			6.06	7.2835	7.29498	7.15309	7.12339	7.24722	7.13864	7.43093	7.23882								3.03	7.35158	7.11385	7.10733	6.95801	7.02187	6.99489	7.09125
			6.066	7.37437	7.1876	7.14564	7.10125	7.06	7.32276	7.2687	7.20862								3.033	7.26867	7.11652	6.94305	6.84285	6.95347	6.85409	6.99644
			6.072	7.45269	7.27231	7.25863	7.37584	7.02782	7.28801	7.13682	7.25887								3.036	7.17874	7.05995	6.84218	6.93781	6.97068	6.9415	6.98848
			6.078	7.32557	7.34918	7.2207	7.16474	7.22667	7.06757	7.35844	7.2447								3.039	7.03034	7.16794	6.86489	6.97527	6.91268	6.98636	6.98958
			6.084	7.42858	7.22378	7.19057	7.12766	7.08724	7.26021	7.26345	7.22593								3.042	7.33124	7.22514	6.87292	7.05581	7.15078	7.0711	7.11783
			6.09	7.42918	7.33144	7.29105	7.25224	7.04055	7.34471	7.18627	7.26792								3.045	7.31327	7.18414	6.92058	6.91129	7.14697	6.93857	7.06914
			6.096	7.30842	7.37172	7.17656	7.17515	7.25604	7.10205	7.25243	7.23462								3.048	7.27533	7.10296	7.06846	6.87554	7.11791	6.96371	7.06732
			6.102	7.33977	7.21379	7.09171	7.17576	7.14933	7.23406	7.23644	7.20584								3.051	7.3258	7.06692	6.99374	6.90244	6.95804	6.84248	7.0149
			6.108	7.50186	7.29613	7.25883	7.2159	7.03415	7.15976	7.22319	7.2414								3.054	7.14491	7.16414	6.93379	6.93667	6.8972	6.89656	6.99554
			6.114	7.32112	7.41694	7.28724	7.14962	7.25499	7.07813	7.28575	7.25625								3.057	7.13036	7.06703	6.8081	6.99893	6.99188	6.92298	6.98655
			6.12	7.3686	7.16531	6.99401	7.10673	7.16311	7.21399	7.27309	7.18355								3.06	7.2498	7.24966	6.86294	7.02684	7.04411	7.04882	7.08036
			6.126	7.49077	7.29889	7.2776	7.20848	7.03535	7.19516	7.15308	7.23705								3.063	7.33333	7.20313	6.97221	6.97627	7.11442	7.01348	7.10214
			6.132	7.32886	7.39835	7.17229	7.08175	7.20311	6.9741	7.29253	7.20728								3.066	7.33118	7.14202	6.98946	6.90932	7.13181	6.91127	7.06918
			6.138	7.38083	7.23408	7.06846	7.08521	7.17033	7.15135	7.35124	7.20593								3.069	7.21732	7.02006	7.02212	6.87023	6.91507	6.92153	6.99439
			6.144	7.52486	7.1927	7.18306	7.29375	7.12694	7.20282	7.18781	7.24456								3.072	7.17003	6.93763	6.90795	6.93152	6.88859	6.82937	6.94418
			6.15	7.24376	7.40643	7.2361	7.12867	7.14433	7.19767	7.18955	7.22093								3.075	7.18796	7.11398	6.87331	6.99215	6.93683	6.90412	7.00139
			6.156	7.36838	7.24031	7.09604	7.08402	7.17213	7.18707	7.30646	7.20777								3.078	7.22564	7.19916	6.82956	7.01725	7.04681	7.02106	7.05658
			6.162	7.50943	7.2767	7.25318	7.17345	7.04781	7.28464	7.22441	7.2528								3.081	7.31803	7.2213	6.90501	6.98702	7.01851	7.0111	7.07683
			6.168	7.35885	7.47618	7.20839	7.12225	7.18154	7.15281	7.22578	7.24654								3.084	7.36139	7.19111	7.08573	6.91164	7.05916	6.89741	7.08441
			6.174	7.27014	7.25806	7.05052	7.02563	7.15655	7.07075	7.40788	7.17708								3.087	7.23365	7.06279	6.99304	6.88206	7.03839	6.98021	7.03169
			6.18	7.44125	7.12141	7.17562	7.21198	7.08106	7.24293	7.18782	7.20887								3.09	7.19241	6.86508	6.89918	6.92541	7.00217	6.878	6.96037
			6.186	7.37574	7.34449	7.23293	7.22152	7.15145	7.11225	7.2018	7.23431								3.093	7.14234	7.00427	6.85278	6.94033	6.85374	6.85566	6.94152
			6.192	7.31392	7.29266	7.11131	7.09762	7.15254	7.0998	7.33806	7.20084								3.096	7.04729	7.18262	6.76422	7.06281	6.98239	7.00314	7.00708
			6.198	7.34573	7.17501	7.14781	7.2035	7.08108	7.25834	7.13911	7.19294								3.099	7.26818	7.22856	6.89137	7.02998	7.10936	7.08456	7.102
			6.204	7.35474	7.417	7.19196	7.16768	7.22917	7.0871	7.15582	7.22907								3.102	7.28221	7.21857	7.02626	6.98438	7.12237	6.94175	7.09592
			6.21	7.27054	7.28689	7.19624	6.98694	7.30247	7.13048	7.25609	7.20423								3.105	7.25342	6.93929	7.09913	6.86826	7.1012	6.83696	7.01638
			6.216	7.43407	7.21448	7.06643	7.22259	7.15375	7.29729	7.19603	7.22638								3.108	7.17245	7.13803	6.96156	6.95965	6.89342	6.94724	7.01206
			6.222	7.44775	7.34861	7.1756	7.26842	7.07696	7.22609	7.14205	7.24078								3.111	7.11907	7.02849	6.91296	7.03485	6.96869	6.87189	6.98932
			6.228	7.26556	7.28834	7.14206	7.07406	7.22543	7.14642	7.21637	7.19403								3.114	7.14919	7.10533	6.80414	7.13203	6.8937	6.96527	7.00828
			6.234	7.3555	7.18903	7.16195	7.17045	7.06628	7.22381	7.26408	7.20444								3.117	7.17299	7.15694	6.91778	7.04455	7.08936	6.92635	7.05133
			6.24	7.39756	7.3279	7.24657	7.19402	7.10386	7.23443	7.18584	7.24145								3.12	7.33927	7.27439	6.90866	6.95032	7.03965	6.97805	7.08172
			6.246	7.30556	7.33122	7.11866	7.15395	7.18431	7.0672	7.21351	7.19635								3.123	7.25411	7.07286	7.04152	6.91777	7.0202	6.91365	7.03669
			6.252	7.38151	7.15805	7.06106	7.11914	7.0721	7.16238	7.2778	7.176								3.126	7.22513	6.99425	6.93127	6.93242	7.00717	6.93326	7.00392
			6.258	7.42333	7.22941	7.25464	7.28558	7.10166	7.2415	7.21476	7.25013								3.129	7.0815	7.02507	6.92777	7.04208	6.94473	6.84115	6.97705
			6.264	7.32437	7.32158	7.21759	7.12305	7.26542	7.12872	7.1672	7.22113								3.132	7.14	7.13293	6.88514	7.08844	7.01679	6.92293	7.03104
			6.27	7.36513	7.13245	7.13857	7.08627	7.21118	7.10797	7.25087	7.18464								3.135	7.26971	7.18672	6.83544	7.1199	7.02905	7.0059	7.07445
			6.276	7.36495	7.26098	7.26947	7.2472	7.20203	7.26825	7.11451	7.24677								3.138	7.19752	7.13451	6.99074	7.03151	7.05264	6.99595	7.06714
			6.282	7.32857	7.29376	7.19784	7.27357	7.24476	7.13352	7.11837	7.2272								3.141	7.29294	7.0878	7.02469	7.03178	6.93951	6.82641	7.03386
			6.288	7.3891	7.13749	7.13159	7.06728	7.16688	7.1505	7.24663	7.18421								3.144	7.23184	7.01302	7.00399	6.90068	6.85296	6.83104	6.97225
			6.294	7.43242	7.16835	7.20441	7.21193	7.14773	7.22929	7.22746	7.23166								3.147	7.14489	7.02539	6.95625	6.94837	6.8895	6.89544	6.97664
			6.3	7.25653	7.36412	7.19264	7.2408	7.28742	7.21493	7.20599	7.25178								3.15	7.10558	7.08059	6.83169	7.07183	6.83551	6.89582	6.97017
			6.306	7.4098	7.18369	7.09828	7.13285	7.33063	7.14785	7.34846	7.23594								3.153	7.17295	7.09362	6.95417	7.11933	7.00255	6.99323	7.05598
			6.312	7.39907	7.11685	7.14937	7.31305	7.16752	7.28877	7.16041	7.22786								3.156	7.30768	7.06204	7.00139	7.04457	7.00585	6.95001	7.06192
			6.318	7.39828	7.27109	7.20849	7.21716	7.29239	7.04418	7.16454	7.22802								3.159	7.26099	7.09914	6.9896	7.017	6.97759	6.95302	7.04956
			6.324	7.23652	7.2166	7.05556	7.11142	7.20942	7.15286	7.29505	7.18249								3.162	7.33159	7.03592	6.96789	6.92094	6.97147	6.87133	7.01652
			6.33	7.43765	7.16591	7.22824	7.20386	7.16013	7.33041	7.27936	7.25794								3.165	7.18055	6.95905	6.99481	7.02508	6.84475	6.84657	6.97513
			6.336	7.31361	7.30237	7.24337	7.22957	7.21599	7.13546	7.1621	7.22892								3.168	7.13327	7.14748	6.93842	7.13624	6.85957	6.951	7.02766
			6.342	7.28016	7.27322	7.11143	7.11741	7.14648	7.17496	7.26877	7.19606								3.171	7.14723	7.17577	6.97745	7.14699	6.85317	6.98059	7.04687
			6.348	7.37629	7.16324	7.14258	7.19645	7.12307	7.30442	7.19389	7.21428								3.174	7.31024	7.29516	6.96267	7.07375	6.92438	7.04103	7.10121
			6.354	7.42152	7.28105	7.27491	7.26943	7.19759	7.15054	7.13837	7.24763								3.177	7.28808	7.10119	7.06497	6.94008	7.01348	7.04456	7.07539
			6.36	7.23307	7.30407	7.17462	7.21047	7.18657	7.18779	7.20854	7.21502								3.18	7.20927	6.99545	7.09125	6.97305	7.00159	6.80084	7.01191
			6.366	7.39008	7.11918	7.16718	7.23874	7.19642	7.27911	7.26584	7.23665								3.183	7.22227	7.06176	6.84154	6.8179	6.89241	6.87518	6.95185
			6.372	7.33729	7.25391	7.30279	7.21446	7.19709	7.26966	7.21342	7.25552								3.186	7.15044	7.07229	6.85292	6.97348	6.84071	6.88269	6.96209
			6.378	7.24449	7.32134	7.11859	7.11341	7.19115	7.19164	7.26929	7.20713								3.189	7.1449	7.09601	6.9768	7.13386	6.83559	7.0187	7.03431
			6.384	7.33943	7.23845	7.14779	7.23536	7.23922	7.3002	7.28242	7.2547								3.192	7.25716	7.23899	6.85351	6.98493	6.8885	6.98307	7.03436
			6.39	7.42908	7.27946	7.25699	7.31648	7.17482	7.22697	7.16955	7.26476								3.195	7.26947	7.20865	6.97795	7.02591	7.01049	7.03613	7.0881
			6.396	7.18782	7.32786	7.17029	7.22277	7.33504	7.17125	7.29188	7.24384								3.198	7.3558	7.04674	6.97224	7.05105	7.00354	6.91306	7.05707
			6.402	7.3874	7.24444	7.22375	7.1104	7.13977	7.20624	7.36163	7.23909								3.201	7.26662	7.09124	7.05473	6.98995	6.87796	6.84956	7.02168
			6.408	7.38631	7.28284	7.29838	7.26373	7.10146	7.27478	7.18318	7.25581								3.204	7.02088	7.05801	6.94066	7.03047	6.86444	6.88933	6.9673
			6.414	7.24651	7.3751	7.18727	7.16774	7.27968	7.13973	7.27703	7.23901								3.207	7.12449	7.06058	6.84108	6.96089	6.87435	6.93288	6.96571
			6.42	7.32482	7.24141	7.18094	7.21647	7.12894	7.2183	7.30157	7.23035								3.21	7.25778	7.20764	6.98806	7.10885	6.90651	6.99438	7.0772
			6.426	7.42601	7.33391	7.32172	7.20976	7.12905	7.25097	7.25145	7.2747								3.213	7.32984	7.12891	7.07036	6.95998	6.98042	7.00397	7.07891
			6.432	7.22719	7.47288	7.17838	7.19223	7.21509	7.13889	7.30598	7.24723								3.216	7.30757	7.10395	7.06567	6.99834	6.92236	6.94733	7.05754
			6.438	7.29595	7.25754	7.12392	7.10582	7.09997	7.22849	7.44162	7.2219								3.219	7.20481	7.01292	7.14415	6.96411	6.8784	6.82241	7.00447
			6.444	7.33813	7.37772	7.25994	7.29944	7.01917	7.27133	7.22322	7.25556								3.222	7.13773	7.10533	7.04875	6.97533	6.84831	6.88824	7.00061
			6.45	7.24863	7.38435	7.12689	7.25479	7.29135	7.09445	7.20777	7.22975								3.225	7.14587	7.13819	6.92119	7.07844	6.84825	6.98387	7.0193
			6.456	7.32501	7.27997	7.11351	7.12868	7.23425	7.21687	7.37889	7.2396								3.228	7.2541	7.23677	6.95295	7.11612	6.92628	6.99355	7.07996
			6.462	7.47797	7.31643	7.24783	7.24534	7.1351	7.32324	7.19689	7.27754								3.231	7.27973	7.25293	7.01224	7.06345	6.95251	6.98689	7.09129
			6.468	7.25401	7.42144	7.17126	7.23679	7.34667	7.13745	7.16936	7.24814								3.234	7.4115	7.15127	6.97991	6.95682	6.94702	6.93454	7.06351
			6.474	7.24839	7.29218	7.06637	7.10608	7.21201	7.13949	7.32409	7.19837								3.237	7.22493	7.00953	6.93694	6.89622	6.87801	6.90434	6.97499
			6.48	7.41162	7.2795	7.23159	7.14391	7.14276	7.22823	7.17571	7.23047								3.24	7.13468	7.10435	7.03122	7.05781	6.8349	6.7797	6.99044
			6.486	7.29423	7.32146	7.30795	7.23921	7.3407	7.17369	7.20537	7.26894								3.243	7.0812	7.08728	6.88854	7.06147	6.87783	6.99911	6.99924
			6.492	7.28347	7.34386	7.03766	7.02366	7.26438	7.23926	7.38597	7.22547								3.246	7.11975	7.19247	6.91952	7.07775	6.91719	6.96586	7.03209
			6.498	7.37955	7.25833	7.24238	7.15767	7.08142	7.28264	7.21768	7.23138								3.249	7.35851	7.20587	7.03866	7.07332	6.90055	6.93333	7.08504
			6.504	7.3082	7.38124	7.28311	7.27393	7.09598	7.14923	7.1566	7.23547								3.252	7.26318	7.13298	7.03908	6.97359	7.01777	6.9997	7.07105
			6.51	7.24722	7.3353	7.09983	7.01705	7.29728	7.13179	7.35326	7.21168								3.255	7.23006	7.09718	7.03158	6.93349	6.96971	6.84005	7.01701
			6.516	7.35038	7.15237	7.26397	7.15215	7.10906	7.2644	7.22852	7.21726								3.258	7.23261	7.04791	6.9724	6.9213	6.85971	6.78826	6.97037
			6.522	7.32228	7.32729	7.24737	7.14727	7.14068	7.16463	7.15346	7.21471								3.261	7.10324	7.13752	6.94209	7.06654	6.87681	6.86654	6.99879
			6.528	7.29845	7.34504	7.0774	7.07021	7.23067	7.11921	7.31096	7.20742								3.264	7.19	7.07897	6.89939	7.06699	6.8912	6.96262	7.01486
			6.534	7.3888	7.23697	7.17809	7.08464	7.08716	7.24254	7.28638	7.21494								3.267	7.30591	7.2181	6.98795	7.00236	6.93526	7.02488	7.07908
			6.54	7.30232	7.21836	7.34573	7.28767	7.16123	7.16904	7.13063	7.23071								3.27	7.35835	7.11397	6.99219	6.99347	6.996	6.94691	7.06682
			6.546	7.26246	7.30825	7.0855	7.01164	7.22372	7.14997	7.33563	7.19674								3.273	7.40279	7.17627	7.04006	6.90693	6.98822	6.9066	7.07015
			6.552	7.4133	7.19783	7.14456	7.15701	7.12223	7.13717	7.28311	7.20789								3.276	7.23919	7.06659	7.07409	6.89853	6.93767	6.88764	7.01728
			6.558	7.40416	7.20281	7.28443	7.23937	7.15081	7.1367	7.1339	7.22174								3.279	7.1111	7.04036	7.01865	7.06846	6.81973	6.78715	6.97424
			6.564	7.30312	7.30246	7.1528	7.16261	7.26315	7.11413	7.23899	7.21961								3.282	7.08007	7.18293	6.89694	6.99402	6.92791	6.89043	6.99538
			6.57	7.34862	7.15252	7.09853	7.07981	7.10835	7.13251	7.30207	7.17463								3.285	7.18698	7.30604	6.97517	7.05069	7.00757	6.95379	7.08004
			6.576	7.40414	7.2212	7.20433	7.26526	7.12791	7.22781	7.16963	7.23147								3.288	7.37452	7.24703	6.91934	6.98841	6.97675	6.90511	7.06853
			6.582	7.36363	7.34308	7.11323	7.07374	7.22729	7.05918	7.2039	7.19772								3.291	7.301	7.10836	7.02374	6.87044	6.98287	6.93566	7.03701
			6.588	7.41346	7.14028	7.07181	7.13722	7.10432	7.2413	7.3464	7.20782								3.294	7.27487	7.04401	7.01486	6.91448	6.86152	6.7404	6.97502
			6.594	7.39456	7.17859	7.22014	7.26696	7.13119	7.24743	7.1824	7.23161								3.297	7.21839	7.09169	6.96289	6.92737	6.9082	6.89824	7.00113
			6.6	7.28814	7.31543	7.26719	7.09306	7.25817	7.03968	7.1954	7.20815								3.3	7.05251	7.18787	6.91447	7.02168	6.92386	6.90541	7.00097
			6.606	7.41788	7.17146	7.111	7.05293	7.21427	7.19197	7.21126	7.19582								3.303	7.29138	7.35047	6.9224	7.10315	6.93833	6.98896	7.09911
			6.612	7.48394	7.14322	7.2333	7.18351	7.08172	7.23718	7.08512	7.20686								3.306	7.24372	7.26945	7.01224	7.04862	7.03662	6.94203	7.09211
			6.618	7.3393	7.33289	7.19229	7.13097	7.18689	7.0592	7.19365	7.20503								3.309	7.25638	7.22333	6.93403	6.89602	6.94757	6.92965	7.03116
			6.624	7.34185	7.18522	7.12916	7.05963	7.25018	7.01239	7.31681	7.18503								3.312	7.31597	7.08604	6.98977	6.9073	6.89574	6.861	7.0093
			6.63	7.49174	7.16367	7.21202	7.26474	7.05643	7.25946	7.20963	7.23681								3.315	7.16353	7.09562	6.90011	6.93174	6.86786	6.7933	6.95869
			6.636	7.2984	7.28203	7.21014	7.14753	7.26807	7.10018	7.12174	7.20401								3.318	7.17017	7.16024	6.84536	6.96765	6.89983	6.91239	6.9926
			6.642	7.43285	7.24895	7.07433	7.10624	7.22909	7.11361	7.23183	7.20527								3.321	7.26381	7.17664	6.98137	7.11519	6.96724	6.91221	7.06941
			6.648	7.51377	7.18097	7.18453	7.22842	7.06248	7.2812	7.2431	7.24207								3.324	7.188	7.31797	6.96673	7.0129	7.05677	7.0379	7.09671
			6.654	7.27029	7.37636	7.30959	7.23303	7.18533	7.12789	7.19573	7.2426								3.327	7.25379	7.14661	6.97871	6.98555	6.99668	6.96211	7.05391
			6.66	7.26702	7.29094	7.19742	7.11539	7.24047	7.06852	7.34492	7.21781								3.33	7.28224	7.06532	6.99059	6.92875	7.01948	6.85019	7.02276
			6.666	7.44979	7.21166	7.26241	7.20411	7.14992	7.30259	7.28408	7.26637								3.333	7.23219	7.1169	6.88326	6.96422	6.88778	6.80835	6.98212
			6.672	7.37147	7.30214	7.2606	7.19343	7.18602	7.21364	7.17263	7.24285								3.336	7.15248	7.17035	6.78458	7.00406	6.89685	6.89307	6.98356
			6.678	7.38314	7.26789	7.22893	7.1573	7.22998	7.13299	7.29372	7.24199								3.339	7.14293	7.22126	6.82247	7.09545	6.93884	6.88725	7.01804
			6.684	7.49102	7.21814	7.16109	7.14227	7.12801	7.30115	7.18465	7.23233								3.342	7.25647	7.25085	6.98835	7.04797	7.03355	7.05092	7.10469
			6.69	7.42302	7.26323	7.25165	7.25167	7.19694	7.16525	7.17641	7.24688								3.345	7.41004	7.22322	7.05566	6.96363	7.02757	6.8481	7.08804
			6.696	7.28444	7.32414	7.17331	7.04608	7.2995	7.12642	7.35449	7.22977								3.348	7.21047	7.1119	6.90783	6.81054	7.01891	6.80819	6.97797
			6.702	7.50653	7.1629	7.1127	7.21623	7.10701	7.27029	7.28046	7.23659								3.351	7.16531	7.0809	6.94982	6.89783	6.86056	6.79989	6.95905
			6.708	7.3814	7.27459	7.34608	7.1881	7.17972	7.26117	7.28314	7.27346								3.354	7.13347	7.07375	6.84571	7.00345	6.97273	6.77248	6.96693
			6.714	7.2412	7.35878	7.11885	7.08784	7.16053	7.0853	7.22064	7.18188								3.357	7.17521	7.17193	6.89983	6.96107	6.94906	6.92851	7.01427
			6.72	7.47453	7.21554	7.17453	7.05417	7.03871	7.20887	7.28222	7.20694								3.36	7.19051	7.28606	6.89572	6.94241	7.14741	6.92438	7.06442
			6.726	7.42775	7.31918	7.30211	7.21498	7.10327	7.32006	7.16781	7.26502								3.363	7.30995	7.19075	6.97291	6.95927	7.10242	6.92878	7.07735
			6.732	7.22263	7.28173	7.14998	7.07179	7.24433	7.09537	7.32044	7.19804								3.366	7.34089	7.11254	6.93658	6.8821	6.99479	6.86846	7.02256
			6.738	7.38707	7.26698	7.11192	7.1507	7.07167	7.22541	7.32159	7.21933								3.369	7.26626	7.09496	6.8761	6.84732	6.94895	6.82085	6.97574
			6.744	7.39874	7.30034	7.3392	7.21446	7.04991	7.29625	7.16769	7.25237								3.372	7.09863	7.05366	6.87621	6.96513	6.95049	6.83237	6.96275
			6.75	7.3009	7.28106	7.19623	7.09332	7.20297	7.06575	7.22634	7.19522								3.375	7.15629	7.19265	6.84104	6.98847	6.99878	6.95245	7.02161
			6.756	7.38659	7.20086	7.0883	7.14297	7.08131	7.2649	7.38539	7.22148								3.378	7.2297	7.19454	6.837	7.09444	7.12327	6.96945	7.07473
			6.762	7.47431	7.26069	7.24428	7.17439	7.03105	7.25678	7.24499	7.24093								3.381	7.27273	7.27409	6.93585	6.9392	7.04107	6.97664	7.07326
			6.768	7.26622	7.31286	7.28515	7.06192	7.24485	7.22146	7.30453	7.24243								3.384	7.27809	7.23321	6.98397	6.84625	7.02558	6.83842	7.03425
			6.774	7.32115	7.14922	7.14908	7.18024	7.12564	7.15336	7.39821	7.21099								3.387	7.22854	7.09139	6.88265	6.75496	7.00843	6.80642	6.96206
			6.78	7.46042	7.21889	7.26723	7.32047	7.09245	7.32539	7.17015	7.265								3.39	7.17257	7.09477	6.86222	6.89711	6.95037	6.76617	6.9572
			6.786	7.35162	7.40623	7.26591	7.06616	7.21447	7.23024	7.24474	7.2542								3.393	7.06896	7.0234	6.7792	6.95713	6.95673	6.93797	6.9539
			6.792	7.34944	7.26072	7.12606	6.98313	7.09564	7.16298	7.38753	7.19507								3.396	7.20898	7.25558	6.87502	7.09939	7.05927	6.94714	7.07423
			6.798	7.45678	7.21168	7.27768	7.18915	7.00426	7.19543	7.30349	7.23407								3.399	7.37983	7.17308	6.90542	6.8714	7.0681	7.01292	7.06846
			6.804	7.24863	7.36497	7.23444	7.18469	7.20082	7.15235	7.12749	7.2162								3.402	7.36586	7.15487	6.93524	6.95708	7.0588	6.89876	7.06177
			6.81	7.38392	7.18726	7.09524	7.07077	7.18687	7.11059	7.27433	7.187								3.405	7.16268	7.15279	6.92288	6.96084	7.10391	6.83205	7.02252
			6.816	7.39154	7.23253	7.23324	7.22304	7.10402	7.28442	7.25834	7.24673								3.408	7.18031	7.04017	6.94425	6.88493	6.97049	6.87734	6.98292
			6.822	7.32098	7.29611	7.36109	7.20323	7.11298	7.20082	7.26901	7.25203								3.411	7.10361	7.11036	6.83221	6.94124	6.88121	6.81783	6.94774
			6.828	7.2821	7.24377	7.09863	7.12875	7.10996	7.10968	7.3703	7.19188								3.414	7.19813	7.13297	6.84553	6.96889	6.97318	6.95957	7.01304
			6.834	7.40635	7.19305	7.16328	7.09943	7.04507	7.26281	7.30539	7.21077								3.417	7.2154	7.1901	6.88088	6.94675	6.98721	6.96761	7.03132
			6.84	7.28305	7.29224	7.26601	7.22553	7.11038	7.13951	7.18341	7.2143								3.42	7.35031	7.14845	6.85162	6.86108	7.09147	6.90032	7.03388
			6.846	7.23771	7.21976	7.09876	6.93206	7.22757	7.095	7.3348	7.16367								3.423	7.1203	7.11109	6.96509	6.81303	6.99093	6.78158	6.96367
			6.852	7.42565	7.06319	7.22472	7.23324	7.0317	7.22508	7.24261	7.2066								3.426	7.15813	7.10314	6.91244	6.8901	6.85611	6.78842	6.95139
			6.858	7.39126	7.21357	7.32474	7.31394	7.02824	7.21682	7.1067	7.22789								3.429	7.1012	7.05864	6.7519	7.01372	6.98342	6.86797	6.96281
			6.864	7.26168	7.25408	7.1659	7.05624	7.23374	7.12019	7.27611	7.19542								3.432	7.14848	7.23436	6.83929	7.0057	6.98911	6.91158	7.02142
			6.87	7.4144	7.09103	7.13033	7.17972	7.02703	7.19648	7.20211	7.1773								3.435	7.31945	7.20628	6.72252	6.99551	7.03588	7.00111	7.04679
			6.876	7.37789	7.33933	7.18277	7.19007	7.11552	7.24915	7.11277	7.22393								3.438	7.17733	7.17217	6.95056	6.89503	7.04214	7.0024	7.03994
			6.882	7.23879	7.27615	7.14005	7.13774	7.17665	7.11558	7.17212	7.17958								3.441	7.22753	7.07172	7.00708	6.87385	7.00897	6.85041	7.00659
			6.888	7.38273	7.20005	7.0886	7.08064	7.07347	7.23827	7.27515	7.19127								3.444	7.21075	7.04676	6.89311	6.92487	6.90527	6.75884	6.9566
			6.894	7.30635	7.31905	7.21651	7.21086	7.09331	7.25328	7.18139	7.22582								3.447	7.12443	7.10324	6.81908	6.94668	6.86919	6.78275	6.9409
			6.9	7.18749	7.31143	7.23875	7.10365	7.28994	7.1153	7.23598	7.21179								3.45	7.11741	7.16613	6.76525	7.0713	6.9731	6.90417	6.99956
			6.906	7.41145	7.22056	7.06909	7.14419	7.19322	7.20951	7.26361	7.21595								3.453	7.27915	7.16829	6.89987	6.90943	7.00363	7.02876	7.04819
			6.912	7.3543	7.26231	7.25209	7.27832	7.04384	7.20533	7.09082	7.21243								3.456	7.35459	7.20694	6.87825	6.92888	7.03795	6.94911	7.05929
			6.918	7.21971	7.34945	7.09348	7.17176	7.2325	7.08509	7.16701	7.18843								3.459	7.20938	7.05731	7.08095	6.92859	6.94748	6.85871	7.01374
			6.924	7.38676	7.18278	7.059	7.14753	7.12689	7.2083	7.24478	7.19372								3.462	7.28863	7.01319	6.9241	6.87879	6.87336	6.75468	6.95546
			6.93	7.37057	7.29337	7.22773	7.27146	7.07743	7.24792	7.15115	7.23423								3.465	7.10758	7.05874	6.86471	6.98605	6.80748	6.8442	6.9448
			6.936	7.20111	7.33636	7.18014	7.18094	7.21164	7.18522	7.2338	7.21846								3.468	7.04986	7.13657	6.83498	7.03892	6.91744	6.85682	6.97243
			6.942	7.44931	7.22161	7.08344	7.16009	7.2048	7.13076	7.28674	7.21954								3.471	7.14184	7.20164	6.82294	7.04993	6.95231	6.95665	7.02088
			6.948	7.44774	7.21308	7.18738	7.23123	7.03938	7.29547	7.18253	7.22812								3.474	7.21314	7.13759	6.91922	6.94932	7.03258	6.93186	7.03062
			6.954	7.34245	7.40827	7.23769	7.28117	7.15473	7.12162	7.12823	7.23917								3.477	7.21817	7.16968	6.97127	6.8394	6.97493	6.91184	7.01422
			6.96	7.29542	7.20655	7.09892	7.19933	7.25531	7.16947	7.31462	7.21995								3.48	7.18476	6.97168	6.99165	6.91918	6.85926	6.84598	6.96209
			6.966	7.42009	7.23041	7.21519	7.19413	7.11498	7.29198	7.14232	7.22987								3.483	7.14189	6.98895	6.88854	6.93194	6.87342	6.83688	6.9436
			6.972	7.24319	7.33271	7.23795	7.24902	7.29541	7.16083	7.15685	7.23942								3.486	7.13815	7.06225	6.83594	7.04418	6.84136	6.95213	6.979
			6.978	7.30052	7.29243	7.10062	7.1209	7.28191	7.15707	7.24522	7.2141								3.489	7.23223	7.20196	6.92934	7.11635	6.92338	6.96659	7.06164
			6.984	7.42768	7.17145	7.20308	7.28116	7.15859	7.35264	7.21247	7.25815								3.492	7.20941	7.23388	6.8422	6.94526	7.01588	7.00448	7.04185
			6.99	7.26954	7.28534	7.27531	7.25031	7.21372	7.18374	7.23235	7.24433								3.495	7.23301	7.0927	7.00974	6.92346	7.03598	6.93338	7.03804
			6.996	7.37055	7.23375	7.1142	7.19744	7.28609	7.09552	7.29981	7.22819								3.498	7.16485	7.07574	7.0809	6.94892	6.93102	6.92042	7.02031
			7.002	7.43583	7.28064	7.21368	7.2455	7.08126	7.33492	7.23099	7.2604								3.501	7.2418	7.00042	6.97995	6.97541	6.82454	6.79249	6.9691
			7.008	7.25695	7.30152	7.33079	7.23215	7.25207	7.21854	7.22109	7.25902								3.504	7.12587	7.0074	6.91289	7.08843	6.83808	6.76296	6.95594
			7.014	7.30944	7.20508	7.12784	7.06351	7.30553	7.13043	7.28197	7.2034								3.507	7.13725	7.19832	6.93775	7.15185	6.93559	6.94572	7.05108
			7.02	7.4636	7.1695	7.19562	7.20707	7.19319	7.31125	7.23515	7.25363								3.51	7.31416	7.18058	6.8834	7.06846	7.06585	6.87049	7.06382
			7.026	7.28455	7.36732	7.33152	7.21025	7.24817	7.26916	7.22439	7.27648								3.513	7.37862	7.12518	7.02035	6.97105	7.00228	6.95455	7.07534
			7.032	7.35386	7.39253	7.2183	7.07609	7.24437	7.13223	7.48686	7.27204								3.516	7.2498	7.02122	7.00683	6.8765	6.8712	6.86234	6.98131
			7.038	7.4683	7.18539	7.24264	7.12624	7.11977	7.29213	7.38504	7.25993								3.519	7.2012	7.07295	6.94961	7.02838	6.83246	6.77089	6.97591
			7.044	7.3267	7.25762	7.33827	7.25968	7.1346	7.25775	7.23998	7.25923								3.522	7.10035	7.13133	6.99973	7.0956	6.78569	6.87217	6.99748
			7.05	7.27887	7.27437	7.25295	7.11954	7.23773	7.03911	7.33254	7.2193								3.525	7.2421	7.20164	6.87388	7.1434	6.92466	6.91163	7.04955
			7.056	7.46503	7.14476	7.25699	7.18298	7.15108	7.27133	7.32588	7.25686								3.528	7.24318	7.24223	6.87275	7.17547	6.99366	6.86161	7.06481
			7.062	7.41308	7.3182	7.33347	7.21533	7.2041	7.31673	7.28393	7.29783								3.531	7.35073	7.11749	6.94808	7.09355	7.00488	6.96913	7.08064
			7.068	7.27878	7.31145	7.22884	7.17631	7.23727	7.16393	7.41167	7.25832								3.534	7.30451	7.11038	7.08321	7.02042	6.96249	6.88094	7.06033
			7.074	7.41316	7.24553	7.17569	7.11738	7.19421	7.16439	7.48713	7.25678								3.537	7.15701	7.15858	7.02252	6.95239	6.91214	6.81076	7.00223
			7.08	7.36879	7.21152	7.2863	7.19906	7.09804	7.33275	7.26552	7.25171								3.54	7.18493	7.00813	6.95411	6.98017	6.81763	6.74726	6.9487
			7.086	7.3006	7.23593	7.24751	7.13485	7.25476	7.17219	7.34604	7.2417								3.543	7.10455	7.08684	6.89227	7.11564	6.86603	6.88782	6.99219
			7.092	7.46762	7.18323	7.17144	7.11806	7.15284	7.17321	7.45029	7.24524								3.546	7.27861	7.25894	6.97639	7.2172	6.93331	6.99131	7.10929
			7.098	7.39384	7.22986	7.27861	7.26982	7.14305	7.28423	7.27973	7.26845								3.549	7.1915	7.1242	7.00479	7.05082	6.91465	6.98793	7.04565
			7.104	7.22233	7.38753	7.30797	7.18421	7.23482	7.1076	7.30397	7.24977								3.552	7.3639	7.07315	7.04574	6.92334	6.97103	6.9647	7.05698
			7.11	7.35428	7.21041	7.24068	7.14349	7.24675	7.0958	7.4796	7.253								3.555	7.28211	7.07071	7.04558	6.92743	6.99521	6.82534	7.0244
			7.116	7.46452	7.18368	7.32049	7.16326	7.08288	7.177	7.2631	7.23642								3.558	7.0938	7.09883	7.03027	6.95476	6.79191	6.82202	6.96526
			7.122	7.22762	7.42067	7.23987	7.10419	7.25541	7.05258	7.2916	7.22742								3.561	7.17363	7.04542	6.96546	7.05731	6.81653	6.95986	7.00304
			7.128	7.30152	7.22091	7.10174	7.09732	7.28263	7.06489	7.34327	7.20175								3.564	7.22245	7.25035	6.97509	7.07073	6.98193	7.07396	7.09575
			7.134	7.48111	7.13016	7.28584	7.24816	7.10031	7.22407	7.37368	7.26333								3.567	7.36896	7.23792	6.9285	7.03645	7.08065	7.02928	7.11363
			7.14	7.35124	7.33033	7.28297	7.16297	7.23243	7.09677	7.21878	7.23936								3.57	7.45276	7.17745	7.01649	7.01553	7.01818	6.86116	7.09026
			7.146	7.32938	7.24232	7.20096	7.01571	7.17071	7.14418	7.29467	7.1997								3.573	7.27316	7.10766	6.99887	6.8863	6.9417	6.8861	7.01563
			7.152	7.4528	7.19864	7.20553	7.13447	7.05117	7.2192	7.25497	7.21668								3.576	7.19714	7.03109	7.06731	6.96539	6.88357	6.88872	7.00554
			7.158	7.26661	7.39956	7.25384	7.23578	7.18935	7.18104	7.1854	7.24451								3.579	7.18294	7.0887	7.01741	6.98701	6.84015	6.91379	7.005
			7.164	7.22395	7.23112	7.15778	7.00912	7.24605	7.09074	7.38902	7.19254								3.582	7.22713	7.20165	6.84768	7.10232	7.04976	6.96225	7.06513
			7.17	7.51538	7.17548	7.19246	7.22803	7.06428	7.21579	7.31206	7.24335								3.585	7.30093	7.21159	7.08353	7.10308	6.94042	6.99767	7.1062
			7.176	7.33173	7.31153	7.33259	7.19925	7.15323	7.21371	7.11154	7.23623								3.588	7.30961	7.13466	7.11933	7.03419	6.97872	6.9105	7.08117
			7.182	7.20183	7.22726	7.14307	7.05434	7.25603	7.11719	7.25831	7.17972								3.591	7.43538	7.0455	7.11488	6.96516	7.01536	6.8271	7.06723
			7.188	7.34033	7.19895	7.20944	7.18474	7.04999	7.24936	7.22059	7.20763								3.594	7.24979	7.06285	7.05131	6.98008	6.91703	6.78883	7.00831
			7.194	7.29856	7.26005	7.24975	7.23496	7.18542	7.27851	7.15216	7.23706								3.597	7.1322	7.02919	7.03426	7.12897	6.80784	6.90932	7.00696
			7.2	7.30868	7.30494	7.19755	7.1134	7.30455	7.10384	7.29611	7.23272								3.6	7.15475	7.12566	7.03534	7.14018	6.91119	6.91262	7.04663
			7.206	7.32729	7.19824	7.15781	7.13951	7.12246	7.2147	7.27098	7.20443								3.603	7.26629	7.20676	6.93904	7.09018	7.04284	7.04266	7.09796
			7.212	7.3443	7.35843	7.27333	7.23485	7.13439	7.26901	7.142	7.2509								3.606	7.40578	7.17941	7.0035	7.01799	7.07514	6.9505	7.10539
			7.218	7.20694	7.30881	7.1419	7.04142	7.23848	7.08094	7.24332	7.18026								3.609	7.38262	7.15914	7.10163	6.9496	7.01042	6.90491	7.08472
			7.224	7.33099	7.12987	7.14733	7.12636	7.10625	7.24383	7.24428	7.18985								3.612	7.1733	7.02405	6.94399	6.9452	6.88609	6.79309	6.96095
			7.23	7.34312	7.28617	7.25505	7.23351	7.07676	7.2857	7.08455	7.22355								3.615	7.09072	7.11026	6.97191	7.03353	6.82054	6.95035	6.99622
			7.236	7.21506	7.32605	7.23026	7.10722	7.21115	7.18131	7.20733	7.2112								3.618	7.2059	7.14898	6.93791	7.11829	6.94255	6.89903	7.04211
			7.242	7.31694	7.18377	7.13645	7.1507	7.14295	7.21969	7.20486	7.19362								3.621	7.22749	7.27296	6.94757	7.12923	7.06336	6.97614	7.10279
			7.248	7.35967	7.28904	7.21574	7.19423	7.06141	7.23359	7.14192	7.21366								3.624	7.2823	7.20763	7.01531	7.01738	7.04516	6.95826	7.08767
			7.254	7.18097	7.40157	7.16957	7.13671	7.25458	7.15369	7.1178	7.20213								3.627	7.31939	7.22282	7.12709	6.9379	6.99788	6.97797	7.09718
			7.26	7.33373	7.196	7.10005	7.04375	7.22878	7.14561	7.31736	7.19504								3.63	7.21617	7.05447	7.02447	6.93597	6.93522	6.85962	7.00432
			7.266	7.44065	7.26535	7.19264	7.16713	7.01463	7.23702	7.05859	7.19657								3.633	7.1735	7.12538	6.95755	6.98884	6.83968	6.85088	6.9893
			7.272	7.29787	7.30857	7.19358	7.16872	7.27532	7.09421	7.24418	7.22607								3.636	7.12464	7.1444	6.84389	7.04692	6.85826	6.97006	6.99803
			7.278	7.29192	7.25419	7.13798	7.02817	7.18098	7.15599	7.23388	7.1833								3.639	7.186	7.27757	6.98781	7.1703	6.88272	6.94349	7.07465
			7.284	7.35653	7.23009	7.17768	7.1497	7.10361	7.28588	7.13824	7.20596								3.642	7.35272	7.20749	7.03036	6.9992	7.07648	6.99851	7.11079
			7.29	7.22608	7.34604	7.31625	7.23332	7.30212	7.18105	7.25149	7.26519								3.645	7.37494	7.14071	7.02717	6.9901	7.05641	7.01027	7.09993
			7.296	7.30511	7.2049	7.14762	7.09363	7.2066	7.17471	7.40596	7.21979								3.648	7.22399	7.01365	7.0588	6.90622	6.90194	6.91344	7.00301
			7.302	7.43923	7.33635	7.24515	7.22472	7.13476	7.19813	7.17781	7.25088								3.651	7.15041	7.02583	6.96398	6.93579	6.96093	6.84719	6.98069
			7.308	7.35308	7.39933	7.24503	7.22061	7.1742	7.21207	7.14242	7.24953								3.654	7.10007	7.11108	6.97369	6.98486	6.78586	6.87395	6.97158
			7.314	7.35961	7.28895	7.17312	7.04231	7.24361	7.14279	7.33725	7.22681								3.657	7.15241	7.19469	6.87706	7.00944	6.97493	6.95584	7.02739
			7.32	7.50427	7.14395	7.17396	7.16748	7.02314	7.31436	7.27128	7.22835								3.66	7.3084	7.25801	6.94336	6.99547	7.09831	6.90029	7.08397
			7.326	7.326	7.24508	7.30409	7.27705	7.13561	7.26094	7.07932	7.23259								3.663	7.39538	7.21427	7.0678	6.95185	7.09555	6.89842	7.10388
			7.332	7.30322	7.25774	7.1762	7.13453	7.17024	7.19374	7.29179	7.21821								3.666	7.35511	6.98396	7.09648	6.87711	7.10431	6.89025	7.0512
			7.338	7.4134	7.19692	7.16719	7.09906	7.12411	7.3217	7.23315	7.22222								3.669	7.18301	7.0276	6.98573	6.94112	6.90193	6.77925	6.96977
			7.344	7.31371	7.2917	7.39214	7.19977	7.06936	7.19464	7.12523	7.22665								3.672	7.20878	7.11393	6.83946	6.92559	6.8616	6.90295	6.97539
			7.35	7.25244	7.28689	7.24484	7.11827	7.3245	7.06474	7.34702	7.2341								3.675	7.0765	7.07467	6.85907	7.03222	6.96622	6.95984	6.99475
			7.356	7.44859	7.17354	7.12259	7.11482	7.12431	7.20138	7.26292	7.20688								3.678	7.26056	7.20218	6.95319	6.98533	7.03912	7.06002	7.0834
			7.362	7.28392	7.26482	7.29199	7.29502	7.13248	7.29658	7.2009	7.25224								3.681	7.30718	7.11261	7.00934	6.9626	7.07135	7.00679	7.07831
			7.368	7.32017	7.36877	7.20299	7.12916	7.21616	7.08972	7.28668	7.23052								3.684	7.32602	7.16444	6.99674	6.88796	6.89428	6.8288	7.01638
			7.374	7.44124	7.13981	7.20435	7.06381	7.10413	7.27368	7.33296	7.22285								3.687	7.17767	7.05903	7.10068	6.81889	6.91452	6.83543	6.98437
			7.38	7.40348	7.27079	7.2331	7.28374	7.06128	7.28876	7.22391	7.25215								3.69	7.1007	7.02133	6.88813	6.9361	6.85538	6.82407	6.93762
			7.386	7.30618	7.34102	7.14917	7.13968	7.2109	7.13224	7.3106	7.22711								3.693	7.18994	7.18112	6.96405	7.07711	6.90362	7.00263	7.05308
			7.392	7.39016	7.23659	7.1752	7.23061	7.10217	7.21547	7.35306	7.24332								3.696	7.17965	7.21881	6.97609	7.0248	7.03561	7.01426	7.07487
			7.398	7.40368	7.15496	7.27959	7.24769	7.0612	7.34168	7.16745	7.23661								3.699	7.26887	7.2606	7.04279	6.97301	7.10661	6.93822	7.09835
			7.404	7.26718	7.35992	7.26652	7.1575	7.16384	7.18416	7.28059	7.23996								3.702	7.33231	7.18106	7.02081	6.79144	6.99369	6.89326	7.03543
			7.41	7.40227	7.18477	7.16638	7.08127	7.07364	7.19147	7.37525	7.21072								3.705	7.21959	6.99402	7.0231	6.8523	6.97204	6.91687	6.99632
			7.416	7.37496	7.19836	7.27218	7.26188	7.06261	7.33612	7.2877	7.25626								3.708	7.17445	7.03849	6.91235	6.97028	6.94469	6.77613	6.9694
			7.422	7.24565	7.26707	7.25465	7.2186	7.18086	7.10894	7.27269	7.22121								3.711	7.11116	7.17056	6.88592	7.05417	6.91987	6.88802	7.00495
			7.428	7.38562	7.20931	7.14103	7.18904	7.1143	7.14643	7.36712	7.22184								3.714	7.17413	7.12781	6.96139	6.92406	7.09328	7.01887	7.04992
			7.434	7.41979	7.20446	7.23515	7.3982	7.08792	7.20899	7.30237	7.26527								3.717	7.28466	7.25693	7.00358	6.91188	7.02796	6.97617	7.07686
			7.44	7.27898	7.36069	7.333	7.17118	7.16032	7.22128	7.32702	7.26464								3.72	7.31249	7.16712	7.05382	6.91069	7.06704	6.94046	7.07527
			7.446	7.32339	7.27714	7.14889	7.14723	7.13956	7.10218	7.3407	7.2113								3.723	7.20942	7.08833	7.02911	6.852	6.891	6.88764	6.99292
			7.452	7.41759	7.26731	7.26962	7.25244	7.04486	7.29408	7.37622	7.27459								3.726	7.06513	6.99394	6.94165	6.88169	6.8476	6.86415	6.93236
			7.458	7.28088	7.34267	7.21925	7.25921	7.16564	7.22428	7.23165	7.24623								3.729	7.18905	7.07635	6.79018	7.034	6.84667	6.89586	6.97202
			7.464	7.35311	7.2486	7.06417	7.15007	7.11054	7.11529	7.35747	7.19989								3.732	7.10971	7.25134	6.87435	6.99401	6.89735	6.99149	7.01971
			7.47	7.3674	7.25202	7.25033	7.24916	7.00284	7.226	7.21523	7.22328								3.735	7.24446	7.25056	7.02659	6.92128	7.06811	6.98316	7.08236
			7.476	7.30203	7.37271	7.26761	7.24103	7.2726	7.20739	7.18319	7.26379								3.738	7.3142	7.13078	7.13253	6.89539	6.98541	6.98959	7.07465
			7.482	7.26974	7.2015	7.12457	7.17517	7.18738	7.2074	7.31266	7.2112								3.741	7.24821	7.05331	6.92095	6.90856	6.94754	6.90698	6.99759
			7.488	7.37731	7.22065	7.21192	7.28122	7.02671	7.19433	7.27395	7.22658								3.744	7.1304	7.04123	6.92182	6.80694	6.89796	6.81767	6.936
			7.494	7.30696	7.40464	7.27569	7.23711	7.17952	7.25777	7.26246	7.27488								3.747	7.0521	7.11669	6.86332	7.0131	6.89021	6.80378	6.95653
			7.5	7.27693	7.42522	7.07893	7.16912	7.23047	7.1625	7.24261	7.22654								3.75	7.14647	7.17638	6.82431	7.03317	6.97369	6.95555	7.01826
			7.506	7.36533	7.21521	7.13032	7.27841	7.0114	7.21062	7.33742	7.22124								3.753	7.20705	7.2423	6.9484	6.94801	7.01407	7.01236	7.06203
			7.512	7.31071	7.39969	7.28177	7.18582	7.16069	7.2563	7.17502	7.25286								3.756	7.29339	7.15843	7.05617	6.8333	7.0907	7.14367	7.09594
			7.518	7.2742	7.33531	7.11739	7.20733	7.17061	7.1801	7.23226	7.21674								3.759	7.28786	7.09814	6.98556	6.8793	7.01883	6.92735	7.03284
			7.524	7.44592	7.15249	7.06738	7.18404	7.08406	7.2035	7.32615	7.20908								3.762	7.17457	7.02942	6.94892	6.89319	6.91842	6.87861	6.97385
			7.53	7.37346	7.3556	7.2027	7.21826	7.13826	7.24672	7.19949	7.24778								3.765	7.07161	7.09316	6.8603	7.02252	6.84637	6.87831	6.96204
			7.536	7.23134	7.31637	7.10934	7.13848	7.19202	7.17661	7.28263	7.20668								3.768	7.29739	7.20208	6.80703	7.0603	6.93512	6.95395	7.04265
			7.542	7.46119	7.22031	7.05665	7.05405	7.08314	7.14504	7.30201	7.18891								3.771	7.13953	7.16294	6.87447	7.03034	6.97896	7.02055	7.03446
			7.548	7.39397	7.24042	7.30551	7.24764	7.12313	7.29208	7.16407	7.2524								3.774	7.31919	7.22967	7.03171	6.864	7.02268	7.01902	7.08105
			7.554	7.29188	7.36171	7.09165	7.12513	7.29968	7.19421	7.30022	7.23778								3.777	7.29824	7.15757	7.00775	6.86382	6.93602	6.7856	7.00817
			7.56	7.3876	7.26908	7.02478	7.10242	7.10769	7.16927	7.18639	7.17817								3.78	7.25701	7.00308	6.98215	6.83804	6.8662	6.77713	6.95394
			7.566	7.38447	7.33947	7.25817	7.21557	7.10213	7.28976	7.21351	7.25758								3.783	7.24566	7.09706	6.94315	6.91883	6.84354	6.7975	6.97429
			7.572	7.26062	7.30794	7.26294	7.05376	7.27808	7.1903	7.27468	7.23262								3.786	7.17703	7.19384	6.85038	7.04664	6.9758	6.91977	7.02724
			7.578	7.31203	7.1473	7.12464	7.06994	7.17627	7.10205	7.26059	7.1704								3.789	7.12283	7.17025	6.93519	7.0075	7.03187	6.92838	7.03267
			7.584	7.38254	7.2447	7.19898	7.22176	7.16676	7.2812	7.19427	7.24146								3.792	7.31965	7.29863	7.073	6.94398	7.00333	6.98424	7.10381
			7.59	7.22955	7.28503	7.19403	7.08558	7.2245	7.18554	7.17735	7.19737								3.795	7.29734	7.24282	6.95471	6.87081	7.05711	6.99359	7.0694
			7.596	7.31649	7.20911	7.10098	7.01849	7.16579	7.17853	7.34321	7.19037								3.798	7.26734	7.09365	6.98096	6.81673	6.96782	6.80761	6.98902
			7.602	7.40563	7.24968	7.30353	7.25812	7.11112	7.19548	7.16611	7.24138								3.801	7.13643	7.09142	6.86494	7.00648	6.86787	6.74321	6.95173
			7.608	7.34302	7.30277	7.20492	7.05117	7.22552	7.19054	7.15841	7.21091								3.804	7.10285	7.18511	6.85457	7.02883	6.94466	6.86771	6.99729
			7.614	7.25155	7.18272	7.11423	7.0238	7.2283	7.17649	7.26147	7.17693								3.807	7.26106	7.3195	6.95399	7.0282	6.92898	7.05115	7.09048
			7.62	7.52287	7.17153	7.23994	7.16211	7.14996	7.34696	7.14785	7.24875								3.81	7.28351	7.27051	6.93655	6.90631	6.93404	7.00097	7.05532
			7.626	7.29709	7.35711	7.21508	7.18146	7.25405	7.19942	7.1386	7.23469								3.813	7.33302	7.25134	7.07391	6.81536	7.04671	6.95184	7.0787
			7.632	7.2235	7.23492	7.04548	7.06084	7.22586	7.1042	7.34466	7.17706								3.816	7.20873	7.12746	7.09657	6.87664	7.02224	6.83877	7.0284
			7.638	7.49169	7.20802	7.26601	7.16824	7.11072	7.26865	7.20236	7.2451								3.819	7.27	7.09192	6.87531	6.86677	6.82388	6.79496	6.9538
			7.644	7.34794	7.30709	7.34511	7.2528	7.29879	7.15551	7.13143	7.26267								3.822	7.12225	7.10273	6.80147	6.95965	6.8954	6.84483	6.95439
			7.65	7.25801	7.21984	7.18471	7.07323	7.23023	7.17898	7.34232	7.21247								3.825	7.15032	7.19195	6.8733	7.0057	6.884	6.98132	7.01443
			7.656	7.4759	7.1589	7.23716	7.09944	7.13223	7.17417	7.14937	7.20388								3.828	7.23583	7.27747	6.97447	6.97421	7.00139	7.01654	7.07998
			7.662	7.37884	7.37516	7.25624	7.23873	7.2214	7.2476	7.12279	7.26296								3.831	7.27928	7.19409	6.98051	6.86732	7.00087	6.9296	7.04195
			7.668	7.35702	7.22287	7.1855	7.0083	7.28856	7.09024	7.30765	7.20859								3.834	7.32779	7.05086	7.08697	6.83721	6.94896	6.88453	7.02272
			7.674	7.40733	7.16096	7.21996	7.00501	7.13645	7.22107	7.28798	7.20554								3.837	7.14329	7.07618	6.94991	6.86576	6.77581	6.82598	6.93949
			7.68	7.38878	7.3616	7.24691	7.16828	7.23902	7.28279	7.13429	7.26024								3.84	7.1694	7.096	6.92319	7.10182	6.86435	6.77414	6.98815
			7.686	7.23252	7.28942	7.18923	7.05131	7.30032	7.08732	7.30142	7.20736								3.843	7.184	7.21437	6.80605	7.05052	6.97469	6.91714	7.02446
			7.692	7.36105	7.22013	7.20027	7.11384	7.09842	7.14435	7.32032	7.20834								3.846	7.25354	7.22061	6.91096	7.03596	6.95036	6.95251	7.05399
			7.698	7.35728	7.33407	7.32889	7.30127	7.1498	7.17493	7.13668	7.2547								3.849	7.32737	7.22708	7.14013	6.93275	6.99333	7.01016	7.10513
			7.704	7.29742	7.22172	7.18514	7.14066	7.27378	7.15715	7.22838	7.21489								3.852	7.2098	7.12188	6.96229	6.82458	6.9276	6.90516	6.99188
			7.71	7.38611	7.17018	7.19943	7.12459	7.14474	7.16586	7.33725	7.21831								3.855	7.24803	7.0904	7.08897	6.79935	6.96162	6.75865	6.99117
			7.716	7.46781	7.31517	7.33326	7.27162	7.09681	7.28036	7.16062	7.27509								3.858	7.16148	7.11184	6.94555	6.93287	6.94361	6.87398	6.99489
			7.722	7.19575	7.2688	7.20957	7.0708	7.24703	7.22752	7.25082	7.21004								3.861	7.06992	7.19602	6.88245	6.99681	6.89685	6.93489	6.99616
			7.728	7.28087	7.12252	7.07982	7.10306	7.10077	7.16529	7.40862	7.18013								3.864	7.17331	7.31029	6.93622	7.02547	6.96889	6.99727	7.06858
			7.734	7.48222	7.33026	7.29872	7.30195	7.08901	7.29103	7.24389	7.29101								3.867	7.30072	7.29943	7.04628	6.92333	6.98095	7.04247	7.09886
			7.74	7.29444	7.44141	7.27028	7.14778	7.22931	7.22332	7.16957	7.25373								3.87	7.3151	7.15031	7.02662	6.86159	7.0312	6.95879	7.05727
			7.746	7.37143	7.15411	7.17155	7.16587	7.24977	7.09829	7.38541	7.22806								3.873	7.22264	7.09398	7.15936	6.89188	6.93536	6.85482	7.02634
			7.752	7.44472	7.20679	7.22797	7.295	7.09651	7.28531	7.17852	7.24783								3.876	7.11138	7.12731	6.92606	7.03618	6.76394	6.8998	6.97745
			7.758	7.25635	7.4594	7.30906	7.17692	7.14074	7.27269	7.1706	7.25511								3.879	7.25105	7.09011	6.9331	7.02988	6.84184	6.88678	7.00546
			7.764	7.24186	7.21606	7.09074	7.13201	7.14616	7.12261	7.31571	7.18074								3.882	7.22187	7.22749	6.89187	6.98623	6.94399	6.98026	7.04195
			7.77	7.41287	7.17456	7.20196	7.26603	7.01779	7.35027	7.23656	7.23715								3.885	7.3446	7.27306	7.00814	6.88558	7.0077	7.01946	7.08976
			7.776	7.24298	7.31551	7.27333	7.2801	7.17561	7.27289	7.2566	7.25957								3.888	7.3412	7.19456	7.03602	6.80914	7.05629	6.96743	7.06744
			7.782	7.24187	7.28541	7.16347	7.1073	7.22185	7.10612	7.32235	7.20691								3.891	7.2882	7.14203	7.07481	6.98012	6.97867	6.86462	7.05474
			7.788	7.52945	7.19235	7.20556	7.21919	7.06637	7.20028	7.27277	7.24085								3.894	7.15624	7.06913	7.00838	6.97024	6.91792	6.92811	7.00834
			7.794	7.30115	7.27233	7.30274	7.20734	7.18343	7.25845	7.22365	7.24987								3.897	7.11339	7.1762	6.93573	7.07524	6.95794	6.94564	7.03402
			7.8	7.33126	7.23698	7.10713	7.04478	7.19525	7.10689	7.35698	7.19704								3.9	7.18505	7.18248	6.83273	7.06355	6.89071	6.99311	7.0246
			7.806	7.44658	7.12704	7.22838	7.2163	7.11953	7.26691	7.22343	7.2326								3.903	7.3304	7.14528	6.89768	6.98622	6.96843	7.06647	7.06575
			7.812	7.32796	7.3416	7.26909	7.17527	7.1867	7.24489	7.15314	7.24266								3.906	7.34166	7.17585	7.03467	6.95259	7.05248	6.87759	7.07248
			7.818	7.24063	7.25962	7.16549	7.08905	7.19901	7.16968	7.25292	7.19663								3.909	7.29801	7.13652	6.95217	6.88375	6.96539	6.92743	7.02721
			7.824	7.41737	7.19939	7.17609	7.20686	7.10796	7.17065	7.22827	7.21523								3.912	7.13853	6.96674	6.97369	6.8866	6.83291	6.91278	6.95187
			7.83	7.34893	7.23248	7.22595	7.19436	7.07824	7.21922	7.12994	7.20416								3.915	7.07472	7.11084	6.90311	7.06882	6.88883	6.89061	6.98949
			7.836	7.31352	7.28012	7.15511	7.09639	7.17199	7.15104	7.20615	7.19633								3.918	7.15404	7.12893	6.89006	7.16167	6.8582	6.9115	7.0174
			7.842	7.51489	7.16684	7.17578	7.1582	7.18076	7.166	7.23083	7.22761								3.921	7.20046	7.10441	6.93359	7.01159	6.9572	6.94951	7.02612
			7.848	7.35744	7.2743	7.33681	7.23909	7.07394	7.20625	7.12137	7.22989								3.924	7.32613	7.14179	7.03161	6.94997	7.01156	6.96103	7.07035
			7.854	7.24298	7.20463	7.1829	7.12044	7.24944	7.12159	7.18164	7.18623								3.927	7.36605	7.18632	7.02382	6.84891	6.89845	6.86623	7.03163
			7.86	7.34937	7.14868	7.1391	7.17546	7.13621	7.19652	7.32704	7.21034								3.93	7.26631	7.00616	6.9724	6.83734	6.9027	6.93505	6.98666
			7.866	7.44106	7.28492	7.27324	7.23581	7.10626	7.34286	7.15366	7.26255								3.933	7.07118	7.02562	6.85525	7.0515	6.88874	6.86062	6.95882
			7.872	7.33431	7.2681	7.23085	7.0751	7.26058	7.17503	7.24311	7.22673								3.936	7.04648	7.03682	6.83889	7.07744	6.86214	6.98815	6.97499
			7.878	7.4003	7.22317	7.12418	7.13558	7.17468	7.10702	7.2831	7.20686								3.939	7.33653	7.14112	6.92094	7.15572	6.98661	6.98238	7.08722
			7.884	7.47603	7.21809	7.27268	7.21244	7.09508	7.22477	7.19574	7.24212								3.942	7.30358	7.10693	7.04705	6.99644	6.92656	6.9552	7.05596
			7.89	7.26456	7.32635	7.2724	7.11218	7.23675	7.16422	7.29082	7.23818								3.945	7.28682	7.09021	7.15005	6.96689	7.02193	6.90683	7.07045
			7.896	7.34554	7.15019	7.22059	7.06383	7.20366	7.21017	7.36918	7.22331								3.948	7.2224	6.97264	7.09793	6.82236	6.94247	6.8545	6.98538
			7.902	7.44189	7.28922	7.26606	7.13689	7.07822	7.27232	7.2094	7.242								3.951	7.06356	7.09382	6.88121	6.99085	6.98913	6.87185	6.98174
			7.908	7.21132	7.27421	7.32621	7.05889	7.25516	7.19661	7.18708	7.21564								3.954	7.13244	6.97803	6.83693	7.05613	6.93672	6.89599	6.97271
			7.914	7.34722	7.13691	7.14704	7.02314	7.18966	7.10844	7.34114	7.18479								3.957	7.18827	7.09669	6.82192	7.07441	6.93699	7.00594	7.0207
			7.92	7.42813	7.25273	7.29639	7.26296	7.07596	7.31586	7.22203	7.26487								3.96	7.3404	7.23752	6.96216	6.93561	7.04881	6.9892	7.08562
			7.926	7.32032	7.30218	7.23175	7.18823	7.2156	7.22514	7.18284	7.23801								3.963	7.30944	7.08051	7.03884	6.98313	7.03051	6.87768	7.05335
			7.932	7.38959	7.21153	7.14892	7.12099	7.30524	7.15972	7.36154	7.2425								3.966	7.26828	7.01309	7.01355	6.8395	6.95065	6.77457	6.97661
			7.938	7.31524	7.17466	7.214	7.26267	7.05905	7.30485	7.31775	7.23546								3.969	7.07858	6.94843	6.94691	6.84684	6.94212	6.90827	6.94519
			7.944	7.29167	7.38665	7.32101	7.15422	7.19521	7.1997	7.20449	7.25042								3.972	7.04249	7.01667	6.91787	7.02536	6.9268	6.80607	6.95588
			7.95	7.3559	7.23652	7.08797	7.13325	7.25587	7.12281	7.3181	7.21577								3.975	7.25428	7.12345	6.84042	7.05611	6.9757	7.0012	7.04186
			7.956	7.48264	7.22729	7.25675	7.1909	7.11716	7.31957	7.24761	7.26313								3.978	7.19385	7.18475	6.95882	7.04874	7.10253	6.97447	7.07719
			7.962	7.36357	7.3698	7.2954	7.22981	7.1608	7.18311	7.15551	7.25114								3.981	7.25358	7.14684	7.02202	6.93219	6.98327	7.07692	7.06914
			7.968	7.33598	7.22475	7.22863	7.1248	7.32652	7.08972	7.27584	7.22946								3.984	7.24361	7.06791	6.97445	6.79662	7.03639	6.90265	7.0036
			7.974	7.36049	7.19963	7.12767	7.17749	7.07071	7.28559	7.29751	7.21701								3.987	7.1289	6.9189	6.90009	6.90491	6.85866	6.87451	6.93099
			7.98	7.32584	7.40419	7.28631	7.21688	7.18884	7.27274	7.21325	7.27258								3.99	7.11617	7.0747	6.83796	6.98796	6.87871	6.94274	6.97304
			7.986	7.26704	7.22842	7.13415	7.07021	7.28081	7.19606	7.33979	7.21664								3.993	7.07617	7.14391	6.98273	7.02775	6.99769	6.90296	7.02187
			7.992	7.38679	7.17319	7.23124	7.23103	7.10074	7.22183	7.3091	7.23627								3.996	7.23731	7.09935	6.99491	7.05451	6.99673	6.971	7.05897
			7.998	7.26076	7.26013	7.38562	7.28131	7.10828	7.20791	7.2426	7.24952								3.999	7.277	7.11119	7.02507	6.99584	7.11457	6.92501	7.07478
			8.004	7.20055	7.32978	7.14525	7.08984	7.22548	7.15984	7.26145	7.20174								4.002	7.1853	7.09622	6.98302	6.92435	6.98039	6.94235	7.01861
			8.01	7.39408	7.2692	7.24403	7.15711	7.06999	7.16583	7.25715	7.22248								4.005	7.23161	7.03007	7.02576	6.88622	6.87266	6.87827	6.98743
			8.016	7.2999	7.40728	7.22683	7.30774	7.10507	7.29755	7.16101	7.25791								4.008	7.08115	6.98174	6.98766	6.97051	6.82966	6.91327	6.96066
			8.022	7.11212	7.30307	7.25611	7.11941	7.11074	7.16239	7.27999	7.19198								4.011	7.06348	7.11605	6.92914	7.02205	6.92453	6.89558	6.99181
			8.028	7.41211	7.19488	7.19776	7.14011	7.09956	7.13011	7.29631	7.21012								4.014	7.18202	7.07362	6.93365	6.94677	6.93419	6.95072	7.00349
			8.034	7.31465	7.37626	7.2408	7.17843	7.09448	7.31061	7.20493	7.24574								4.017	7.24584	7.13023	7.02176	6.97004	7.0198	6.95241	7.05668
			8.04	7.20634	7.35646	7.2338	7.11612	7.21688	7.21599	7.30653	7.23602								4.02	7.36539	7.08384	6.98071	6.81931	7.06334	6.92188	7.03908
			8.046	7.28993	7.21457	7.0982	7.14208	7.09695	7.20287	7.42329	7.2097								4.023	7.17862	6.9559	7.04612	6.8518	6.96277	6.8441	6.97322
			8.052	7.3715	7.29221	7.25797	7.2671	7.14139	7.28508	7.21408	7.26133								4.026	7.11343	7.03091	6.95274	6.98996	6.87479	6.93067	6.98208
			8.058	7.21053	7.33347	7.29576	7.14262	7.21014	7.22521	7.26919	7.24099								4.029	7.13501	7.04964	6.84565	6.96238	6.92084	6.82936	6.95715
			8.064	7.29159	7.17641	7.1305	7.1016	7.08265	7.22035	7.34638	7.19278								4.032	7.11856	7.22479	6.92306	7.05973	7.02553	7.10171	7.07556
			8.07	7.46959	7.31	7.23315	7.31048	7.07132	7.3663	7.15523	7.27372								4.035	7.27293	7.2112	7.14978	6.89461	7.06283	6.93157	7.08715
			8.076	7.23035	7.39594	7.26976	7.18253	7.15046	7.18786	7.16056	7.22535								4.038	7.31002	7.09691	7.10138	6.8605	6.99164	6.92944	7.04832
			8.082	7.31439	7.28428	7.08686	7.13589	7.1918	7.10587	7.2741	7.19903								4.041	7.23237	6.97559	7.10367	6.83225	6.91652	6.8346	6.9825
			8.088	7.28175	7.22224	7.22974	7.27955	7.03032	7.18917	7.22777	7.20865								4.044	7.15335	6.97722	6.89339	6.9059	6.83233	6.80383	6.92767
			8.094	7.31184	7.326	7.23364	7.21962	7.14031	7.20029	7.27277	7.24349								4.047	7.1764	7.10892	6.92393	6.91934	6.97988	6.89831	7.00113
			8.1	7.34437	7.23204	7.12562	7.06831	7.15246	7.06491	7.2717	7.17991								4.05	7.11756	7.13125	6.92108	7.00405	7.0049	7.01632	7.03253
			8.106	7.4084	7.17093	7.22726	7.18229	7.08457	7.20712	7.2266	7.21531								4.053	7.16206	7.19511	6.98764	6.93457	7.05769	7.07395	7.0685
			8.112	7.31888	7.4371	7.20416	7.15159	7.1594	7.22942	7.08581	7.22662								4.056	7.27989	7.08564	7.06201	6.91159	7.03618	6.91523	7.04842
			8.118	7.33233	7.26512	7.13727	7.14085	7.17725	7.05722	7.30441	7.20206								4.059	7.17595	7.06067	7.00817	6.87896	6.95629	6.83697	6.98617
			8.124	7.39852	7.18997	7.20318	7.20906	7.13328	7.19277	7.22426	7.22158								4.062	7.10306	7.0392	6.9723	6.84675	6.9391	6.82317	6.95393
			8.13	7.32697	7.30727	7.27758	7.25463	7.22417	7.24321	7.11878	7.25037								4.065	7.09865	7.12636	6.93178	6.93488	6.81946	6.97346	6.98077
			8.136	7.30279	7.20629	7.17744	7.06501	7.22583	7.0498	7.27704	7.18631								4.068	7.14917	7.14694	6.90789	6.9665	6.97156	6.98667	7.02146
			8.142	7.43341	7.22838	7.23418	7.23284	7.14765	7.17386	7.27688	7.24674								4.071	7.20761	7.19968	6.9217	6.94501	6.97298	6.94894	7.03265
			8.148	7.35174	7.32705	7.3149	7.19516	7.20563	7.23967	7.22022	7.26491								4.074	7.28317	7.21664	7.04976	6.8855	7.05335	6.91854	7.06783
			8.154	7.32896	7.21925	7.21379	7.12669	7.28886	7.05705	7.31733	7.2217								4.077	7.21534	6.99665	7.01576	6.76598	6.95979	6.76976	6.95388
			8.16	7.3936	7.2274	7.20667	7.2383	7.09872	7.19358	7.31917	7.23963								4.08	7.20557	7.01727	6.99142	6.89791	6.93378	6.7712	6.96953
			8.166	7.41312	7.26113	7.33351	7.22454	7.12046	7.26594	7.2049	7.26051								4.083	7.088	7.08285	6.92704	6.99098	6.81588	6.91288	6.96961
			8.172	7.31135	7.20893	7.23041	7.18155	7.23106	7.17576	7.23175	7.2244								4.086	7.11367	7.27026	6.97625	6.94345	6.9101	6.90702	7.02013
			8.178	7.42676	7.17557	7.20005	7.1159	7.12812	7.19893	7.27497	7.21719								4.089	7.19658	7.29357	6.95608	6.96603	7.04126	6.9726	7.07102
			8.184	7.40561	7.30404	7.30449	7.20162	7.12059	7.33188	7.17227	7.26293								4.092	7.24763	7.26918	7.04157	6.86113	6.99605	6.88433	7.04998
			8.19	7.30345	7.19679	7.22362	7.15745	7.27983	7.12428	7.22866	7.2163								4.095	7.28693	7.14292	6.99618	6.78887	6.99195	6.82266	7.00492
			8.196	7.37831	7.15938	7.18514	7.20133	7.09388	7.1714	7.33363	7.21758								4.098	7.17677	7.02608	6.9702	6.78348	6.93912	6.75764	6.94221
			8.202	7.48974	7.22006	7.36768	7.23627	7.10755	7.2535	7.26455	7.27705								4.101	7.0967	7.06274	6.84487	6.86773	6.9114	6.84987	6.93888
			8.208	7.29423	7.26706	7.24491	7.02637	7.2293	7.22491	7.34159	7.23263								4.104	7.24068	7.28581	6.7971	6.93387	6.92338	6.91784	7.01645
			8.214	7.41332	7.1788	7.17496	7.16604	7.13936	7.2305	7.37841	7.2402								4.107	7.20086	7.20039	6.88347	6.878	7.01506	6.95049	7.02138
			8.22	7.40348	7.28408	7.25504	7.25582	7.17988	7.31129	7.24029	7.2757								4.11	7.21193	7.22333	6.96678	6.84399	6.9586	7.05209	7.04279
			8.226	7.34526	7.33274	7.28483	7.06291	7.24383	7.2081	7.2888	7.25235								4.113	7.31654	7.17971	6.97248	6.74746	7.03911	6.81168	7.01116
			8.232	7.33906	7.15889	7.17204	7.07418	7.18685	7.13741	7.34129	7.20139								4.116	7.18281	7.08192	6.91121	6.89654	6.90854	6.77364	6.95911
			8.238	7.38478	7.20244	7.29131	7.21629	7.05844	7.3235	7.22075	7.2425								4.119	7.19302	7.04903	6.93063	6.82866	6.81923	6.7644	6.93083
			8.244	7.37427	7.26207	7.17584	7.0995	7.19519	7.24127	7.20372	7.22169								4.122	7.17029	7.03496	6.93044	6.96096	6.85588	6.98104	6.98893
			8.25	7.31703	7.17694	7.17313	7.06393	7.16112	7.1397	7.34417	7.19658								4.125	7.15291	7.22152	6.97136	6.9361	7.05152	6.97036	7.05063
			8.256	7.48131	7.19829	7.30008	7.22799	6.9995	7.28776	7.30941	7.25776								4.128	7.22503	7.31147	7.01007	7.03635	7.00674	6.92273	7.0854
			8.262	7.31067	7.33438	7.30204	7.15487	7.17377	7.22096	7.31091	7.25823								4.131	7.1633	7.21272	7.04144	6.82893	6.97029	6.9881	7.03413
			8.268	7.35036	7.1501	7.20235	6.99337	7.19085	7.05604	7.444	7.19815								4.134	7.1951	7.11115	7.03159	6.89779	6.92553	6.89866	7.00997
			8.274	7.37733	7.20242	7.27513	7.14036	6.94654	7.3082	7.2947	7.22067								4.137	7.22999	7.00994	6.90759	6.93773	6.88912	6.83084	6.96754
			8.28	7.23624	7.33708	7.25913	7.18323	7.1422	7.1733	7.23186	7.22329								4.14	7.15361	7.06814	6.86698	6.93127	6.90011	6.83605	6.95936
			8.286	7.29816	7.19831	7.12945	7.00817	7.25666	7.08762	7.37251	7.19298								4.143	7.19628	7.1453	6.94469	7.0575	6.92377	6.96236	7.03832
			8.292	7.33263	7.15409	7.18353	7.24085	7.02207	7.2268	7.31058	7.21008								4.146	7.22669	7.18836	6.96937	7.02001	7.00192	6.95184	7.0597
			8.298	7.31632	7.3886	7.25899	7.16643	7.02031	7.26283	7.15823	7.22453								4.149	7.3531	7.20036	7.05925	6.89348	7.03909	6.93627	7.08026
			8.304	7.21939	7.21518	7.10516	7.06861	7.17638	7.16815	7.29972	7.17894								4.152	7.23866	7.11748	7.01246	6.82368	6.9827	6.86091	7.00598
			8.31	7.39075	7.22726	7.25493	7.18573	7.05054	7.14346	7.35301	7.22938								4.155	7.17186	6.99834	6.95382	6.92757	6.8687	6.83334	6.95894
			8.316	7.39513	7.3707	7.35727	7.1552	7.12468	7.32783	7.20919	7.27714								4.158	7.10367	7.03958	6.8713	7.01004	6.88544	6.81305	6.95385
			8.322	7.27282	7.25401	7.14707	7.07981	7.20059	7.12821	7.34345	7.20371								4.161	7.1303	7.1219	6.89519	7.07759	6.95239	6.94494	7.02039
			8.328	7.4512	7.20808	7.18683	7.20041	7.10734	7.13698	7.33948	7.2329								4.164	7.17658	7.21978	7.04164	6.98772	7.07124	7.04924	7.09103
			8.334	7.40501	7.32067	7.26683	7.1898	7.07086	7.21454	7.26728	7.24786								4.167	7.28698	7.20111	7.05687	6.90705	7.05653	6.89516	7.06728
			8.34	7.27771	7.28707	7.21108	7.10217	7.15973	7.13724	7.33023	7.21503								4.17	7.26414	7.16076	7.05099	6.8659	6.92456	6.88507	7.02524
			8.346	7.39257	7.17534	7.2066	7.16403	7.02388	7.10047	7.33408	7.19957								4.173	7.22862	7.00519	7.03918	6.90346	6.97384	6.82207	6.9954
			8.352	7.44656	7.25922	7.27529	7.28122	7.03492	7.24154	7.19809	7.24812								4.176	7.14206	7.07385	6.92868	6.91957	6.86989	6.84101	6.96251
			8.358	7.24977	7.26587	7.24537	7.10267	7.20559	7.14214	7.14636	7.19397								4.179	7.23142	7.1955	6.88322	6.99698	6.89582	6.95543	7.02639
			8.364	7.41299	7.15305	7.15652	7.16374	7.04452	7.17881	7.2897	7.1999								4.182	7.27782	7.19334	6.87853	7.09034	6.97938	6.98137	7.0668
			8.37	7.38134	7.42817	7.35217	7.2909	7.12653	7.16866	7.251	7.28554								4.185	7.27802	7.20272	6.97227	6.95351	7.00874	7.01512	7.07173
			8.376	7.18024	7.31157	7.27054	7.1016	7.21335	7.15379	7.25402	7.21216								4.188	7.32497	7.17193	7.05281	6.89089	6.97903	6.90197	7.0536
			8.382	7.3409	7.16471	7.10513	7.17291	7.09714	7.11334	7.3729	7.19529								4.191	7.19666	7.0158	7.02128	6.89278	7.03042	6.71892	6.97931
			8.388	7.44642	7.32455	7.25574	7.21977	7.0908	7.21936	7.28235	7.26271								4.194	7.1565	6.97672	6.85914	6.9487	6.90794	6.77381	6.93714
			8.394	7.23998	7.35804	7.29699	7.1069	7.21582	7.15675	7.19894	7.22478								4.197	7.14169	7.09442	6.90628	7.15608	6.98515	6.8124	7.016
			8.4	7.27204	7.18616	7.11746	7.15794	7.21208	7.14427	7.2824	7.19605								4.2	7.29299	7.11251	6.9175	6.98849	6.91424	7.00052	7.03771
			8.406	7.47424	7.23455	7.31668	7.18012	7.00284	7.17617	7.24941	7.23343								4.203	7.28028	7.1682	6.98271	6.88595	7.03787	7.01531	7.06172
			8.412	7.25644	7.31586	7.27801	7.07261	7.17146	7.23491	7.18027	7.21565								4.206	7.25072	7.13794	6.98851	6.85978	7.03231	7.0117	7.04683
			8.418	7.41326	7.309	7.09965	7.05058	7.2013	7.13713	7.26208	7.21043								4.209	7.26188	7.10042	7.08324	6.95181	6.97102	6.9032	7.04526
			8.424	7.44487	7.32852	7.25819	7.26439	7.14267	7.12922	7.19435	7.25174								4.212	7.19138	6.95229	6.97187	7.01276	6.89475	6.81342	6.97274
			8.43	7.27313	7.3679	7.29439	7.21151	7.1395	7.23943	7.10315	7.23272								4.215	7.25799	7.15964	6.81755	7.01025	6.89467	6.84401	6.99735
			8.436	7.26782	7.26267	7.16325	7.11252	7.22472	7.02571	7.27125	7.18971								4.218	7.2914	7.1071	6.83056	7.01936	6.96917	6.91834	7.02265
			8.442	7.52225	7.18652	7.20109	7.20256	7.08456	7.20171	7.1773	7.22514								4.221	7.35421	7.17057	6.91933	7.0435	7.06336	6.99073	7.09028
			8.448	7.23052	7.33958	7.28014	7.18683	7.19489	7.24082	7.13016	7.22899								4.224	7.44677	7.19664	7.0142	6.97793	6.97979	6.98709	7.1004
			8.454	7.22405	7.15114	7.15223	7.07092	7.2834	7.1382	7.24431	7.18061								4.227	7.33385	7.0889	7.10294	6.88221	7.00764	6.91711	7.05544
			8.46	7.34336	7.18096	7.29252	7.26463	7.12652	7.25916	7.13181	7.22842								4.23	7.20992	7.07543	6.96818	7.07091	6.95964	6.83698	7.02018
			8.466	7.35223	7.28726	7.35505	7.10852	7.17078	7.26865	7.11282	7.23647								4.233	7.23195	7.07246	6.92825	7.01408	6.9526	6.90049	7.01664
			8.472	7.23826	7.23799	7.23267	7.01259	7.2053	7.12882	7.2354	7.18443								4.236	7.24002	7.08474	6.95205	7.05679	6.87475	6.98068	7.0315
			8.478	7.4199	7.20869	7.24403	7.1912	7.15055	7.20164	7.28034	7.24234								4.239	7.31985	7.21207	6.88989	7.03926	7.02804	7.00469	7.0823
			8.484	7.32453	7.31403	7.27407	7.27204	7.19699	7.25998	7.1031	7.24925								4.242	7.38286	7.23236	7.10044	6.94313	6.98266	6.99304	7.10575
			8.49	7.24242	7.28845	7.17123	7.15588	7.21836	7.0664	7.20525	7.19257								4.245	7.35907	7.14571	7.10785	6.94709	7.00471	6.85205	7.06941
			8.496	7.391	7.23512	7.2599	7.17099	7.15639	7.19693	7.28913	7.24278								4.248	7.15185	6.98457	7.02909	6.90713	6.96766	6.77876	6.96984
			8.502	7.41027	7.30817	7.31344	7.23742	7.10843	7.27159	7.19899	7.26405								4.251	7.15388	6.92374	6.88859	7.10253	6.87358	6.75544	6.94963
			8.508	7.30067	7.2368	7.17674	7.08866	7.28125	7.13415	7.33454	7.22183								4.254	7.24345	7.02647	6.81801	7.12927	6.9768	6.95674	7.02512
			8.514	7.29099	7.11131	7.18063	7.1057	7.18163	7.20816	7.24808	7.1895								4.257	7.41406	7.14543	6.95027	7.04587	6.97407	6.94993	7.07994
			8.52	7.33761	7.28866	7.31482	7.21518	7.13842	7.28763	7.19648	7.25411								4.26	7.45332	7.09987	7.04145	7.05963	7.01197	7.0558	7.12034
			8.526	7.26393	7.23745	7.26884	7.05093	7.3351	7.15279	7.21636	7.21791								4.263	7.3507	7.05853	7.05778	6.89589	7.02843	6.88913	7.04674
			8.532	7.34819	7.09282	7.27195	7.09275	7.18998	7.13901	7.33741	7.2103								4.266	7.19483	7.01431	6.8974	6.89547	6.95655	6.83182	6.96506
			8.538	7.38427	7.24298	7.29349	7.18274	7.14998	7.32422	7.19599	7.25338								4.269	7.19547	7.01846	7.01397	7.01268	6.87269	6.78105	6.98239
			8.544	7.16101	7.2632	7.24829	7.06393	7.20092	7.10904	7.2468	7.18474								4.272	7.30605	7.10624	6.9064	7.03886	6.93024	6.92284	7.0351
			8.55	7.39793	7.16539	7.17875	7.03779	7.18241	7.12563	7.30798	7.19941								4.275	7.33823	7.09281	6.94113	7.142	6.95275	6.97927	7.07436
			8.556	7.46231	7.21139	7.30874	7.18511	7.00513	7.2339	7.18141	7.22686								4.278	7.32684	7.10125	6.92185	7.0699	6.98835	7.00801	7.06937
			8.562	7.32792	7.34686	7.21023	7.18457	7.19025	7.30681	7.2719	7.26265								4.281	7.33477	7.02937	7.07012	6.93372	7.06592	6.90422	7.05635
			8.568	7.35393	7.12857	7.18679	7.11782	7.16199	7.09357	7.37421	7.20241								4.284	7.1999	6.93451	6.95302	6.89144	6.91465	6.76704	6.94343
			8.574	7.41861	7.27819	7.32699	7.21793	7.09616	7.31257	7.25074	7.2716								4.287	7.17719	6.9884	6.90544	6.94271	6.83032	6.78365	6.93795
			8.58	7.26645	7.27677	7.3721	7.21395	7.20715	7.24992	7.27362	7.26571								4.29	7.25062	7.03488	6.94664	7.06643	6.88623	6.79471	6.99659
			8.586	7.32224	7.1812	7.18182	7.1993	7.172	7.11784	7.30866	7.21187								4.293	7.30576	7.11101	6.94516	7.12833	7.01854	6.84697	7.05929
			8.592	7.45079	7.17376	7.29682	7.22788	7.04048	7.27318	7.19404	7.23671								4.296	7.31582	7.12158	7.02401	7.00631	6.97059	6.95846	7.06613
			8.598	7.25154	7.31684	7.23367	7.16076	7.21246	7.25814	7.26597	7.24277								4.299	7.35411	7.06616	7.09071	7.01005	7.11107	6.88111	7.08553
			8.604	7.27531	7.20829	7.05988	7.09218	7.18331	7.11756	7.38177	7.18833								4.302	7.44784	7.04975	7.06207	6.85227	6.95076	6.86207	7.03746
			8.61	7.4326	7.14755	7.28175	7.1918	7.09461	7.23789	7.3334	7.24566								4.305	7.27404	7.03285	6.98241	6.92324	6.95596	6.81887	6.9979
			8.616	7.37981	7.24311	7.2988	7.17187	7.10096	7.25743	7.25589	7.24398								4.308	7.31843	7.13172	6.84672	6.98564	6.96766	6.80665	7.00947
			8.622	7.32384	7.19008	7.19002	7.0722	7.26464	7.16329	7.38748	7.22736								4.311	7.25702	7.06505	6.96234	7.18913	7.02467	6.90458	7.06713
			8.628	7.37836	7.1737	7.23087	7.23065	7.07095	7.18537	7.28596	7.22226								4.314	7.39138	7.14081	7.01111	7.01401	6.94093	6.92916	7.07123
			8.634	7.34615	7.35523	7.24009	7.24439	7.18584	7.25016	7.26173	7.26908								4.317	7.33104	7.11215	7.08422	7.02188	7.12706	6.93678	7.10219
			8.64	7.38913	7.22151	7.18038	7.04578	7.22562	7.10832	7.4199	7.22723								4.32	7.3172	7.01765	7.01995	6.96364	6.98678	6.84625	7.02525
			8.646	7.50159	7.17178	7.19331	7.22184	7.0842	7.10044	7.33927	7.23035								4.323	7.29095	7.02386	6.86988	6.95523	6.9737	6.78052	6.98236
			8.652	7.33853	7.26373	7.27718	7.19634	7.09452	7.24008	7.18876	7.22845								4.326	7.22722	7.05642	6.86913	6.99059	6.89431	6.87665	6.98572
			8.658	7.24601	7.26471	7.13873	7.04514	7.18492	7.10251	7.32068	7.1861								4.329	7.25955	7.15639	6.88151	7.00697	7.00025	6.83913	7.02397
			8.664	7.42971	7.1391	7.17618	7.22638	7.0106	7.07383	7.33084	7.19809								4.332	7.23524	7.14893	6.94931	6.97457	7.05101	6.96459	7.05394
			8.67	7.44896	7.297	7.32357	7.27333	7.08566	7.23292	7.19859	7.26572								4.335	7.33707	7.20717	7.15193	6.93064	7.05827	6.92902	7.10235
			8.676	7.27787	7.21248	7.24838	7.06108	7.24757	7.20551	7.31329	7.22374								4.338	7.40664	7.13174	7.06836	6.86044	6.95394	6.89111	7.05204
			8.682	7.39833	7.15686	7.13207	7.17652	7.09366	7.17464	7.25719	7.19847								4.341	7.34955	6.91414	6.96132	6.82601	6.97218	6.85455	6.97962
			8.688	7.38528	7.30509	7.24106	7.29808	7.06698	7.33411	7.21949	7.2643								4.344	7.18352	7.09774	7.01056	6.93872	6.78753	6.83583	6.97565
			8.694	7.25951	7.23755	7.13656	7.13428	7.14657	7.19886	7.26072	7.19629								4.347	7.18833	7.12537	6.81216	6.978	6.8603	6.84942	6.96893
			8.7	7.36475	7.12106	7.17258	7.1229	7.20596	7.06312	7.24462	7.185								4.35	7.31343	7.13122	6.99747	7.02962	7.01046	6.88973	7.06199
			8.706	7.39305	7.20791	7.32294	7.24015	7.1155	7.25807	7.26007	7.25681								4.353	7.40207	7.25864	7.05985	6.98117	7.02869	6.9456	7.11267
			8.712	7.20007	7.27059	7.19983	7.1215	7.19857	7.16597	7.29947	7.208								4.356	7.38618	7.10594	6.98561	6.87749	7.02182	6.87633	7.04223
			8.718	7.42762	7.16904	7.14232	7.13667	7.13278	7.08755	7.33264	7.20409								4.359	7.3091	7.07434	6.96931	6.97024	6.93833	6.83847	7.01663
			8.724	7.4068	7.2449	7.24344	7.30232	7.12504	7.21978	7.12974	7.23886								4.362	7.29507	7.02999	6.95479	6.83329	6.89396	6.81085	6.96966
			8.73	7.26101	7.3093	7.12508	7.10909	7.12382	7.29646	7.17025	7.19929								4.365	7.13196	7.19908	6.95145	6.89866	6.8949	6.81168	6.98129
			8.736	7.34679	7.13885	7.04304	6.97313	7.24726	7.07158	7.27416	7.1564								4.368	7.32896	7.18066	6.91055	6.96299	6.92252	6.98597	7.04861
			8.742	7.4116	7.2627	7.2329	7.24138	7.05736	7.21216	7.15231	7.22434								4.371	7.40786	7.08331	7.02936	7.00382	7.02228	6.94685	7.08225
			8.748	7.17244	7.41405	7.13962	7.10765	7.27301	7.23167	7.17086	7.21561								4.374	7.2896	7.15038	7.04641	6.85338	7.06871	6.91263	7.05352
			8.754	7.257	7.17983	7.10132	7.13834	7.15994	7.08149	7.32568	7.17766								4.377	7.33471	7.12553	6.99586	6.91915	6.9418	6.81331	7.02173
			8.76	7.47941	7.26277	7.28692	7.20054	7.09825	7.17931	7.22204	7.24704								4.38	7.17431	7.20901	6.95815	6.89726	6.89889	6.73165	6.97821
			8.766	7.29323	7.33324	7.22726	7.08029	7.14208	7.24829	7.1302	7.2078								4.383	7.11441	7.19064	6.83659	6.88197	6.77822	6.77504	6.92948
			8.772	7.27389	7.22528	7.11797	7.07956	7.18836	7.09269	7.25196	7.17567								4.386	7.13541	7.26156	6.86828	6.99446	6.94499	6.94267	7.02456
			8.778	7.45244	7.25928	7.23897	7.18808	7.1165	7.09187	7.20768	7.22212								4.389	7.18867	7.31714	6.98459	6.97297	7.02717	6.98353	7.07901
			8.784	7.40834	7.24172	7.32438	7.19881	7.11358	7.25861	7.17914	7.24637								4.392	7.30511	7.17339	6.97963	6.94426	6.9204	6.91991	7.04045
			8.79	7.26214	7.14658	7.15853	7.03317	7.17822	7.15492	7.19443	7.16114								4.395	7.27159	7.06424	6.95999	6.77022	6.94639	6.8228	6.97254
			8.796	7.5304	7.19243	7.30093	7.21081	7.15111	7.21964	7.25731	7.26609								4.398	7.20415	7.01704	6.9605	6.78181	6.90309	6.75614	6.93712
			8.802	7.31012	7.31868	7.33063	7.12143	7.12788	7.27582	7.07997	7.2235								4.401	7.18953	7.07661	6.90127	6.93013	6.79234	6.86789	6.95963
			8.808	7.30306	7.24074	7.19852	7.04391	7.15429	7.15527	7.19192	7.18396								4.404	7.06809	7.18465	6.90156	6.94586	6.98851	6.98011	7.01146
			8.814	7.51999	7.2161	7.28528	7.16755	7.05112	7.21278	7.24815	7.243								4.407	7.24157	7.29024	6.95563	6.84906	7.07011	7.06467	7.07855
			8.82	7.33023	7.29052	7.32124	7.23881	7.07857	7.30709	7.14751	7.24485								4.41	7.34498	7.2152	7.10267	6.92699	7.01396	6.91206	7.08598
			8.826	7.27176	7.30247	7.18467	7.04952	7.1867	7.19273	7.19111	7.19699								4.413	7.27401	7.12033	7.11272	6.84108	6.93414	6.85888	7.02353
			8.832	7.4779	7.20986	7.2439	7.11579	7.10995	7.13382	7.29386	7.22644								4.416	7.30072	7.03204	6.86608	6.74021	6.89936	6.82644	6.94414
			8.838	7.34551	7.27088	7.31021	7.20407	7.0732	7.33891	7.08994	7.23325								4.419	7.16405	7.12607	6.8716	6.88348	6.87148	6.88783	6.96742
			8.844	7.25155	7.26455	7.27784	6.97868	7.14536	7.18026	7.22256	7.18868								4.422	7.14241	7.11871	6.86151	6.91477	6.91778	6.95486	6.98501
			8.85	7.41226	7.08007	7.11643	7.18065	7.09462	7.24781	7.30929	7.20588								4.425	7.23771	7.28237	6.85968	6.92545	7.03385	7.01424	7.05888
			8.856	7.40032	7.28201	7.28419	7.22505	7.0647	7.36477	7.13961	7.25152								4.428	7.28669	7.27454	6.99138	6.90166	7.0712	7.01411	7.08993
			8.862	7.27812	7.32609	7.25467	7.03469	7.16652	7.25653	7.15643	7.21044								4.431	7.26122	7.1762	6.93198	6.76094	6.90546	6.92036	6.99269
			8.868	7.32749	7.22802	7.12944	7.08902	7.12331	7.15353	7.33948	7.19861								4.434	7.2234	7.05614	6.98609	6.83739	6.90325	6.78607	6.96539
			8.874	7.43846	7.23107	7.33025	7.27604	7.03697	7.33651	7.15244	7.25739								4.437	7.08893	6.99989	6.89256	6.82923	6.87021	6.85085	6.92194
			8.88	7.2684	7.35211	7.27335	7.07788	7.18186	7.29699	7.20799	7.23694								4.44	7.13584	7.18608	6.91272	6.97058	6.963	6.90286	7.01185
			8.886	7.32102	7.15357	7.14572	7.20151	7.10175	7.16206	7.3153	7.20013								4.443	7.29691	7.24434	6.90199	7.01733	6.9976	6.99479	7.07549
			8.892	7.3674	7.27428	7.30778	7.21584	6.92562	7.15978	7.17238	7.2033								4.446	7.26631	7.23531	7.07677	6.90939	7.01859	7.01081	7.0862
			8.898	7.24224	7.33192	7.29904	7.07625	7.23956	7.27993	7.2011	7.23858								4.449	7.23095	7.22915	7.00542	6.92985	7.11867	6.95802	7.07868
			8.904	7.23632	7.19358	7.16337	7.18479	7.16465	7.18619	7.34579	7.21067								4.452	7.24407	7.10107	6.8282	6.73637	6.90432	6.77185	6.93098
			8.91	7.44137	7.17952	7.28671	7.29838	7.00808	7.30413	7.24384	7.25172								4.455	7.07661	7.10938	6.8957	6.88862	6.89164	6.90287	6.96081
			8.916	7.22201	7.32044	7.29922	7.16886	7.12596	7.25617	7.23725	7.23284								4.458	7.01106	7.13819	6.91978	6.86589	6.85043	7.00594	6.96521
			8.922	7.29694	7.21165	7.04957	7.1291	7.22084	7.07151	7.30674	7.18376								4.461	7.1465	7.24249	6.8985	7.11173	7.0114	6.96438	7.0625
			8.928	7.37806	7.16845	7.29455	7.28006	7.03979	7.25898	7.23998	7.23713								4.464	7.2825	7.25424	7.00646	6.99169	7.00144	6.9564	7.08212
			8.934	7.22045	7.31926	7.29851	7.19881	7.05917	7.23784	7.22728	7.22305								4.467	7.22435	7.21813	7.06338	6.93764	7.01276	7.02615	7.0804
			8.94	7.19785	7.22733	7.15801	7.13301	7.19781	7.11839	7.32068	7.1933								4.47	7.18842	7.09682	7.00439	6.88002	6.90516	6.9469	7.00362
			8.946	7.36093	7.13837	7.2414	7.275	7.04891	7.16797	7.29536	7.21828								4.473	7.16698	7.00871	6.87228	6.79452	6.80069	6.85439	6.91626
			8.952	7.28718	7.29828	7.26957	7.30123	7.0858	7.26185	7.17156	7.23935								4.476	7.15316	7.06884	6.841	6.90504	6.94515	6.88255	6.96596
			8.958	7.2892	7.21377	7.04255	7.11389	7.31239	7.14173	7.27197	7.19793								4.479	7.21799	7.12292	6.86089	6.99386	6.90923	6.95986	7.01079
			8.964	7.26576	7.19377	7.18175	7.2508	7.14459	7.19028	7.28987	7.21669								4.482	7.23789	7.25423	7.05608	7.04387	7.04957	7.09223	7.12231
			8.97	7.3439	7.24327	7.22183	7.24885	7.05044	7.26117	7.25522	7.2321								4.485	7.31481	7.24998	7.02437	7.0045	7.04998	7.03417	7.11297
			8.976	7.28274	7.29299	7.14771	7.11001	7.20054	7.11913	7.28178	7.20498								4.488	7.23796	7.13547	7.11013	6.86682	6.87952	6.99134	7.03687
			8.982	7.35373	7.19417	7.09829	7.28249	7.14231	7.07324	7.38751	7.21882								4.491	7.17886	7.05395	6.88145	6.8647	6.89224	6.85239	6.95393
			8.988	7.30394	7.26033	7.31598	7.19906	7.11553	7.21439	7.21753	7.23239								4.494	7.10414	7.04832	6.82017	6.97718	6.90428	6.85126	6.95089
			8.994	7.16874	7.29464	7.21755	7.0789	7.28823	7.02658	7.27856	7.19331								4.497	7.1442	7.18167	6.85189	7.0224	6.93249	7.08953	7.03703
			9	7.38774	7.18791	7.13687	7.22366	7.11527	7.18202	7.42534	7.23697								4.5	7.21444	7.14534	6.97772	7.05455	6.98634	7.04986	7.07137
			9.006	7.29963	7.31322	7.32867	7.30932	7.17207	7.22665	7.14699	7.25665								4.503	7.26387	7.27791	6.96216	6.94921	6.98231	6.96533	7.0668
			9.012	7.24076	7.29747	7.13746	7.15452	7.25615	7.1146	7.17483	7.19654								4.506	7.31485	7.08035	7.014	6.97839	6.94513	6.91208	7.0408
			9.018	7.3895	7.16526	7.16959	7.0926	7.20102	7.04785	7.31229	7.19687								4.509	7.18294	7.09684	7.04356	6.81028	6.94826	6.85362	6.98925
			9.024	7.3714	7.3074	7.18353	7.27292	7.1226	7.2771	7.0636	7.22836								4.512	7.02461	7.11554	6.81752	6.9547	6.95001	6.94019	6.9671
			9.03	7.21152	7.39159	7.16489	7.14684	7.25275	7.17178	7.28268	7.23172								4.515	7.21224	7.09234	6.93951	6.98863	6.91209	6.9234	7.01137
			9.036	7.43562	7.32625	7.13733	7.08125	7.24632	7.05287	7.30385	7.22621								4.518	7.18679	7.23557	6.95285	7.01234	7.10777	7.04136	7.08945
			9.042	7.27964	7.2923	7.16206	7.21598	7.10139	7.21372	7.25696	7.21744								4.521	7.28025	7.22541	7.11935	6.94633	7.07902	7.0074	7.10963
			9.048	7.26256	7.38564	7.20594	7.07513	7.27854	7.12718	7.1836	7.21694								4.524	7.27347	7.17231	7.05251	6.92674	7.06834	6.93559	7.07149
			9.054	7.28445	7.2108	7.07856	7.09309	7.20703	7.07376	7.31011	7.17969								4.527	7.24151	7.047	6.94433	6.87778	6.95193	6.90123	6.99396
			9.06	7.36741	7.25838	7.24734	7.23471	7.03599	7.20449	7.21082	7.22273								4.53	7.12259	7.07911	6.77328	6.93491	6.91703	6.82996	6.94281
			9.066	7.27412	7.42535	7.21038	7.15464	7.22588	7.25757	7.17672	7.24638								4.533	7.16503	7.11819	6.82719	7.0451	6.89389	6.95857	7.00133
			9.072	7.32464	7.24232	7.13379	7.07625	7.21462	7.04218	7.29848	7.19033								4.536	7.18602	7.17142	6.90412	7.13211	7.04134	6.94824	7.06387
			9.078	7.33307	7.25823	7.25777	7.22108	7.08917	7.1842	7.14648	7.21285								4.539	7.17914	7.22064	7.0466	6.99508	7.08105	7.02666	7.09153
			9.084	7.28517	7.32824	7.33063	7.132	7.14173	7.20866	7.14829	7.22496								4.542	7.33195	7.09847	6.9544	6.93514	7.05816	6.97511	7.05887
			9.09	7.35611	7.15846	7.0894	6.99234	7.25581	7.08282	7.29488	7.17569								4.545	7.23023	7.00941	6.94304	6.88498	6.9049	6.86885	6.97357
			9.096	7.45117	7.15982	7.28722	7.12937	7.16901	7.22878	7.27002	7.2422								4.548	7.26496	7.13459	6.90829	7.00001	6.89941	6.812	7.00321
			9.102	7.21671	7.28821	7.23403	7.15626	7.19915	7.32912	7.21975	7.23475								4.551	7.23754	7.08743	6.81425	6.94526	6.99764	6.9127	6.99914
			9.108	7.30654	7.21813	7.06965	7.02697	7.32492	7.13591	7.22983	7.18742								4.554	7.26802	7.21637	6.96117	7.00246	6.96435	7.07511	7.08125
			9.114	7.3859	7.12175	7.17116	7.10405	7.12337	7.19182	7.29987	7.1997								4.557	7.26758	7.19736	7.02128	7.10549	7.14426	7.00655	7.12375
			9.12	7.38848	7.33091	7.36273	7.12572	7.14928	7.28156	7.09188	7.24722								4.56	7.306	7.12407	7.01283	6.97666	7.1436	6.95458	7.08629
			9.126	7.3146	7.22465	7.19013	7.04711	7.18477	7.06158	7.26248	7.18362								4.563	7.34921	7.1385	6.93905	6.91117	7.02523	6.92446	7.04794
			9.132	7.45675	7.19979	7.23706	7.10899	7.12626	7.24279	7.32071	7.24177								4.566	7.18495	6.98911	6.96146	6.8322	6.88115	6.80791	6.9428
			9.138	7.40273	7.35448	7.27857	7.11267	7.1373	7.27079	7.18512	7.24881								4.569	7.17728	7.19392	6.81837	6.89733	6.89086	6.94113	6.98648
			9.144	7.29316	7.19301	7.15028	7.08951	7.25661	7.08591	7.30049	7.19557								4.572	7.24797	7.18682	6.91987	7.01456	7.03222	6.98195	7.0639
			9.15	7.42368	7.17133	7.26528	7.0632	7.16295	7.21167	7.15254	7.20724								4.575	7.25424	7.1917	6.97154	7.05713	7.08246	6.95272	7.08497
			9.156	7.32816	7.33188	7.2783	7.18258	7.12138	7.31584	7.12976	7.24113								4.578	7.40077	7.17058	6.97601	7.05201	7.09539	6.97009	7.11081
			9.162	7.20758	7.35248	7.18524	7.11183	7.12717	7.18488	7.13859	7.18682								4.581	7.30386	7.09088	7.01798	6.89546	7.00125	7.03774	7.05786
			9.168	7.46573	7.19087	7.17332	7.07757	7.13383	7.18428	7.18158	7.20102								4.584	7.28991	7.0117	7.00482	6.88034	6.92869	6.76483	6.98005
			9.174	7.28347	7.32207	7.34403	7.16676	7.09974	7.30073	7.18639	7.24331								4.587	7.11723	7.14285	6.91416	6.88953	6.87126	6.85096	6.96433
			9.18	7.32268	7.30589	7.20971	7.04657	7.16389	7.23639	7.23765	7.21754								4.59	7.11877	7.14251	6.90932	7.09965	6.91499	6.91719	7.01707
			9.186	7.47857	7.21922	7.08755	7.04059	7.25133	7.12358	7.30865	7.21564								4.593	7.26583	7.19485	7.03795	7.10101	6.96933	7.00394	7.09548
			9.192	7.32181	7.38496	7.33813	7.23656	7.03768	7.2777	7.05407	7.23584								4.596	7.3382	7.13337	7.18498	7.05143	7.07799	6.91705	7.11717
			9.198	7.2705	7.31752	7.17574	6.98956	7.22281	7.23014	7.17495	7.19732								4.599	7.27518	6.94471	7.09268	6.96002	7.02937	6.97755	7.04659
			9.204	7.41121	7.12127	7.14844	7.0412	7.15334	7.0729	7.27547	7.17483								4.602	7.24434	7.05673	6.95954	6.97678	6.88807	6.90038	7.0043
			9.21	7.40658	7.25624	7.32728	7.24595	7.07961	7.30815	7.21606	7.26284								4.605	7.22494	7.05895	6.94456	6.8964	6.88505	6.85601	6.97765
			9.216	7.22487	7.25555	7.23432	7.08959	7.1759	7.28295	7.13241	7.19937								4.608	7.13072	7.03073	6.91736	6.89953	6.94254	6.91088	6.97196
			9.222	7.43766	7.16966	7.14798	7.06868	7.14525	7.15658	7.35141	7.21103								4.611	7.19424	7.12592	6.96037	7.04205	7.01915	7.08394	7.07094
			9.228	7.37201	7.17107	7.34778	7.2077	7.08117	7.23331	7.22937	7.23463								4.614	7.29601	7.15123	7.11519	7.07013	7.0544	6.97861	7.11093
			9.234	7.19335	7.3842	7.20681	7.07188	7.12883	7.2369	7.22178	7.20625								4.617	7.30393	7.08405	7.08819	7.00245	7.05175	6.97533	7.08428
			9.24	7.22923	7.20902	7.08152	7.12005	7.1847	7.1458	7.33094	7.18589								4.62	7.20965	7.07934	6.92273	6.91141	6.90747	6.86105	6.98194
			9.246	7.30771	7.21824	7.22883	7.17919	7.06769	7.26071	7.26078	7.21759								4.623	7.18035	7.0942	6.90578	6.89084	6.89145	6.87802	6.97344
			9.252	7.15664	7.32023	7.30739	7.19831	7.12604	7.32713	7.24542	7.24016								4.626	7.20934	7.07291	6.93747	6.9994	6.93008	6.83385	6.99717
			9.258	7.29193	7.17956	7.17582	7.12633	7.26892	7.16764	7.2833	7.21336								4.629	7.17717	7.16784	6.95702	7.07831	6.92483	6.91684	7.037
			9.264	7.49827	7.2776	7.31863	7.1844	7.10064	7.19678	7.23094	7.25818								4.632	7.29828	7.2146	7.11886	6.90686	6.98556	6.98901	7.08553
			9.27	7.30617	7.38731	7.2965	7.17486	7.16097	7.18711	7.11212	7.23215								4.635	7.27989	7.24415	7.09753	6.87835	7.05124	6.87379	7.07082
			9.276	7.28617	7.34163	7.11897	7.12533	7.20771	7.21042	7.23874	7.21842								4.638	7.30023	7.01368	7.04835	6.85637	6.95612	6.83459	7.00156
			9.282	7.38135	7.22355	7.18242	7.19659	7.05726	7.1357	7.25559	7.20464								4.641	7.1813	7.05514	6.9648	6.90252	6.89326	6.84126	6.97305
			9.288	7.28	7.38037	7.22753	7.20949	7.15021	7.23165	7.13954	7.23125								4.644	7.1781	7.05287	6.98609	6.93146	6.80254	6.88907	6.97335
			9.294	7.2009	7.29026	7.08161	7.0336	7.22999	7.15124	7.20028	7.1697								4.647	7.25304	7.1028	7.02144	6.96786	6.85814	6.93805	7.02355
			9.3	7.45175	7.17339	7.10835	7.17866	7.16129	7.11777	7.17821	7.19563								4.65	7.22655	7.19717	7.06238	6.99799	7.03614	7.00039	7.08677
			9.306	7.21448	7.32758	7.36038	7.27496	7.12902	7.28068	7.18943	7.25379								4.653	7.32301	7.08248	7.09901	7.08987	7.02416	6.98142	7.09999
			9.312	7.21624	7.27238	7.11833	7.03581	7.26895	7.06343	7.27858	7.1791								4.656	7.29994	7.14608	7.13791	6.90563	6.91681	6.92483	7.0552
			9.318	7.39548	7.19033	7.14666	7.18504	7.20367	7.12121	7.26944	7.21598								4.659	7.15429	7.14555	7.02506	6.91044	6.95895	6.82215	7.00274
			9.324	7.29519	7.30643	7.32147	7.17851	7.06834	7.24374	7.09401	7.21538								4.662	7.14701	7.05654	6.88652	6.9059	6.87227	6.77543	6.94061
			9.33	7.23816	7.3252	7.16525	7.05215	7.1944	7.18021	7.2428	7.19974								4.665	7.15182	7.07087	6.89962	6.96786	6.96994	6.91809	6.99637
			9.336	7.44436	7.1896	7.16477	7.19406	7.22576	7.19606	7.26721	7.24026								4.668	7.20668	7.27079	6.97663	7.1494	7.04647	6.92376	7.09562
			9.342	7.3301	7.26568	7.21787	7.23461	7.11925	7.30772	7.16161	7.23383								4.671	7.23112	7.14841	7.08909	6.92036	6.9687	6.98483	7.05708
			9.348	7.21853	7.37015	7.05689	7.0638	7.21711	7.17991	7.24737	7.19339								4.674	7.18572	7.06443	7.04542	6.90541	6.9351	6.90461	7.00678
			9.354	7.36489	7.29132	7.14848	7.14275	7.28318	7.1144	7.27487	7.23141								4.677	7.14283	7.01557	7.02294	6.90349	6.90951	6.81535	6.96828
			9.36	7.36864	7.31239	7.27919	7.20888	7.1203	7.26445	7.18438	7.24832								4.68	7.11008	7.05124	6.87014	6.96623	6.81034	6.80386	6.93531
			9.366	7.2156	7.41669	7.18511	7.17527	7.14162	7.18508	7.2219	7.22018								4.683	7.10821	7.14157	6.91668	7.00127	6.90606	6.81966	6.98224
			9.372	7.2948	7.20347	7.13331	7.05576	7.20269	7.05465	7.24018	7.16927								4.686	7.1545	7.17764	6.92785	6.99261	6.99858	6.8994	7.0251
			9.378	7.39176	7.24579	7.1764	7.30806	7.14291	7.24875	7.16359	7.23961								4.689	7.26472	7.18204	7.0458	6.99762	7.06494	6.97414	7.08821
			9.384	7.17424	7.26348	7.20597	7.19643	7.14595	7.23205	7.1297	7.19255								4.692	7.21568	7.06023	7.0957	6.88962	6.97112	6.85111	7.01391
			9.39	7.30489	7.22147	7.14918	7.03695	7.32668	7.13633	7.21104	7.19808								4.695	7.24841	6.99462	6.97943	6.91271	6.9551	6.83504	6.98755
			9.396	7.34281	7.28644	7.24488	7.15474	7.14872	7.21256	7.19191	7.22601								4.698	7.14035	7.10199	6.95699	6.81864	6.9028	6.81718	6.95633
			9.402	7.26825	7.37455	7.3103	7.06502	7.18145	7.28363	7.14114	7.23205								4.701	7.08429	7.14671	6.93729	6.96189	6.89943	6.90846	6.98968
			9.408	7.28507	7.27968	7.15164	7.02715	7.2811	7.0851	7.28961	7.19991								4.704	7.21498	7.17172	6.95774	7.05526	6.98561	6.92703	7.05206
			9.414	7.41611	7.19172	7.30562	7.25488	7.10464	7.27736	7.27137	7.26024								4.707	7.36472	7.16296	7.06801	6.99494	6.9582	6.93505	7.08065
			9.42	7.31546	7.26584	7.27359	7.07826	7.18621	7.26414	7.12856	7.21601								4.71	7.25458	7.07954	7.09667	6.86992	6.98374	6.9533	7.03963
			9.426	7.27151	7.13073	7.14225	7.06444	7.24866	7.18675	7.19469	7.17701								4.713	7.25264	7.10994	7.06198	6.9122	6.90012	6.89949	7.02273
			9.432	7.42748	7.20588	7.23144	7.16958	7.13045	7.25458	7.20463	7.232								4.716	7.1544	6.97525	6.89009	6.922	6.84234	6.82233	6.9344
			9.438	7.31745	7.39082	7.26877	7.12135	7.25687	7.28664	7.11984	7.25168								4.719	7.15269	7.05929	6.86124	6.97591	6.95283	6.83265	6.97244
			9.444	7.19823	7.28096	7.18038	6.97079	7.28738	7.18711	7.25768	7.19465								4.722	7.07516	7.1865	7.00696	7.04536	6.99169	6.94753	7.0422
			9.45	7.3712	7.1097	7.19314	7.23849	7.11568	7.31066	7.29802	7.23384								4.725	7.2364	7.15476	6.95442	6.96912	7.03831	6.90954	7.04376
			9.456	7.30826	7.34222	7.32511	7.2099	7.11412	7.2693	7.1493	7.24546								4.728	7.3488	7.12969	7.04217	6.88085	7.0124	6.97311	7.0645
			9.462	7.2966	7.27599	7.22934	7.03292	7.19451	7.12642	7.26001	7.20226								4.731	7.32721	7.10513	6.99651	6.84679	6.90763	6.81726	7.00009
			9.468	7.30669	7.14232	7.20693	7.16642	7.14865	7.23449	7.29152	7.21386								4.734	7.21389	6.9917	6.83694	6.83388	6.92993	6.82433	6.93844
			9.474	7.32066	7.38073	7.35771	7.22063	7.05284	7.33739	7.16408	7.26201								4.737	7.14946	7.10184	6.82795	6.93948	6.86633	6.85596	6.95684
			9.48	7.258	7.26122	7.25011	7.11704	7.1469	7.18372	7.13046	7.19249								4.74	7.06946	7.17318	6.84247	6.94375	7.00249	6.94469	6.99601
			9.486	7.3713	7.17052	7.28442	7.1527	7.13584	7.18771	7.28043	7.22613								4.743	7.17655	7.16514	7.00184	6.98969	7.02417	6.96817	7.05426
			9.492	7.39418	7.26446	7.32831	7.25179	7.05224	7.38851	7.10683	7.25519								4.746	7.27577	7.08145	7.03806	6.9428	6.93413	6.99379	7.04433
			9.498	7.19961	7.27147	7.16968	7.11871	7.17613	7.24694	7.15403	7.19094								4.749	7.27724	7.15736	6.96565	6.77073	6.96926	6.8121	6.99205
			9.504	7.40399	7.19191	7.19132	7.12764	7.13457	7.19771	7.31504	7.22317								4.752	7.19501	6.97994	6.91166	6.86913	6.9143	6.84195	6.952
			9.51	7.40178	7.29275	7.38251	7.31403	7.05544	7.35004	7.10809	7.27209								4.755	7.16931	7.02805	6.85378	7.00683	6.92489	6.83226	6.96919
			9.516	7.30083	7.27417	7.20952	7.13087	7.07571	7.23481	7.17042	7.19947								4.758	7.20575	7.1374	6.86775	7.00867	6.87426	6.91772	7.00192
			9.522	7.35921	7.17608	7.22991	7.10716	7.18983	7.14459	7.36545	7.2246								4.761	7.30445	7.14738	7.00175	7.02195	7.04064	7.011	7.08786
			9.528	7.31294	7.35794	7.26148	7.23255	7.04093	7.35423	7.16506	7.24645								4.764	7.33688	7.18503	6.98732	7.0005	7.16722	6.89685	7.09563
			9.534	7.14326	7.33394	7.30501	7.1688	7.15629	7.21768	7.22088	7.22084								4.767	7.37655	7.08457	7.03053	6.88531	7.0064	7.03903	7.0704
			9.54	7.37686	7.19989	7.18178	7.11532	7.21528	7.16244	7.44869	7.2429								4.77	7.17138	7.09529	6.88388	6.91812	6.99965	6.7739	6.97371
			9.546	7.34801	7.24861	7.24574	7.29228	7.041	7.37612	7.1987	7.25006								4.773	7.15698	6.93062	6.98111	6.85697	6.83457	6.83576	6.93267
			9.552	7.19386	7.25868	7.2845	7.2174	7.20329	7.3045	7.22366	7.24084								4.776	7.19379	7.09156	6.8311	7.02242	6.86395	6.84679	6.97493
			9.558	7.35081	7.19275	7.17546	7.15481	7.20086	7.1064	7.35611	7.2196								4.779	7.26248	7.1368	6.99032	7.08496	6.98337	6.92419	7.06369
			9.564	7.3621	7.23701	7.27605	7.2846	7.14587	7.24333	7.32459	7.26765								4.782	7.33661	7.17822	7.05879	7.00974	6.97117	7.02171	7.09604
			9.57	7.17831	7.36403	7.221	7.18412	7.08925	7.24314	7.1786	7.20835								4.785	7.36432	7.13125	7.07162	7.00095	7.05228	6.88019	7.08343
			9.576	7.33701	7.14231	7.0684	7.07264	7.18711	7.18643	7.31514	7.18701								4.788	7.1966	7.03053	7.03842	6.88617	6.9572	6.89652	7.0009
			9.582	7.34142	7.27174	7.2657	7.18311	7.04087	7.18854	7.32479	7.23088								4.791	7.22544	6.99569	6.81821	6.8507	6.9926	6.88942	6.96201
			9.588	7.25517	7.35175	7.29777	7.16154	7.07763	7.33995	7.19198	7.2394								4.794	7.20813	7.08852	6.89453	6.92914	6.94518	6.93869	7.0007
			9.594	7.32309	7.2402	7.01373	7.08985	7.18505	7.09825	7.25626	7.17235								4.797	7.20072	7.24112	6.88243	7.02718	6.97362	6.91373	7.0398
			9.6	7.40618	7.28767	7.22992	7.15977	7.08359	7.29096	7.36325	7.26019								4.8	7.2933	7.1875	6.94158	7.07959	7.13309	6.9501	7.09753
			9.606	7.30306	7.27038	7.18738	7.2114	7.09423	7.37786	7.16575	7.23001								4.803	7.31128	7.10948	7.1261	6.9179	7.01724	6.94539	7.07123
			9.612	7.28216	7.15577	7.1333	7.10082	7.27328	7.08738	7.32975	7.19464								4.806	7.40764	7.09091	6.97992	6.85535	6.93503	6.81573	7.0141
			9.618	7.51216	7.19589	7.29795	7.20567	7.09511	7.15705	7.34752	7.25876								4.809	7.16253	7.02933	6.91453	6.8525	6.86062	6.79198	6.93525
			9.624	7.32011	7.28792	7.30128	7.22968	7.15155	7.34597	7.12495	7.25164								4.812	7.1551	7.03165	6.93394	6.88844	6.98465	6.88991	6.98062
			9.63	7.28537	7.1184	7.06924	7.02546	7.26198	7.0751	7.24555	7.15444								4.815	7.17495	7.30094	6.89151	7.09445	6.96236	6.86407	7.04805
			9.636	7.38587	7.20203	7.22304	7.09052	7.11419	7.22095	7.25615	7.21325								4.818	7.29242	7.25669	6.95465	7.0068	7.03111	7.03726	7.09649
			9.642	7.33639	7.30174	7.28296	7.26035	7.01792	7.2833	7.15901	7.23453								4.821	7.33031	7.16509	7.03148	7.01415	7.07231	6.98215	7.09925
			9.648	7.28212	7.28041	7.14046	7.13196	7.24464	7.13772	7.18801	7.20076								4.824	7.36966	7.01236	6.96095	6.90562	7.03102	6.83377	7.0189
			9.654	7.39696	7.17359	7.19648	7.13705	7.13863	7.1179	7.33111	7.2131								4.827	7.26667	7.02163	6.87724	6.83385	6.90831	6.844	6.95862
			9.66	7.30675	7.29803	7.35693	7.24985	7.06656	7.20871	7.17348	7.23719								4.83	7.17511	7.03185	6.81579	6.94436	6.85652	6.89147	6.95252
			9.666	7.12149	7.28365	7.19896	7.17557	7.23988	7.25938	7.12793	7.20098								4.833	7.1443	7.17215	6.78701	6.99662	6.89764	7.07517	7.01215
			9.672	7.36304	7.14638	7.18838	7.13797	7.27823	7.11306	7.25906	7.2123								4.836	7.25132	7.15965	6.91504	7.04491	7.03189	7.09777	7.08343
			9.678	7.37146	7.34684	7.3798	7.20743	7.05944	7.30083	7.15649	7.26033								4.839	7.35658	7.11298	6.97585	6.95873	7.0922	7.00157	7.08298
			9.684	7.21555	7.23518	7.231	7.10498	7.2427	7.14503	7.14706	7.18879								4.842	7.33176	7.13634	6.98596	6.96287	6.9491	6.80689	7.02882
			9.69	7.34729	7.22601	7.1924	7.07934	7.26619	7.07335	7.16195	7.19236								4.845	7.22839	7.02172	6.98178	6.79614	6.92489	6.76291	6.95264
			9.696	7.29936	7.30091	7.33252	7.17937	7.06124	7.21114	7.17596	7.22293								4.848	7.13639	7.02586	6.93963	6.82558	6.90115	6.83897	6.94459
			9.702	7.18963	7.34862	7.27327	7.14608	7.23888	7.16416	7.17405	7.21924								4.851	7.17207	7.05793	6.80792	6.93653	6.8548	6.94614	6.96256
			9.708	7.33489	7.14976	7.12772	7.20603	7.22352	7.03609	7.22899	7.18671								4.854	7.20189	7.11305	6.88436	7.11836	7.09367	7.00517	7.06941
			9.714	7.31789	7.26972	7.29429	7.24821	7.03641	7.16679	7.25318	7.22664								4.857	7.41552	7.20589	7.0129	7.02708	7.0345	6.99967	7.11593
			9.72	7.21126	7.24261	7.30348	7.12419	7.18055	7.16697	7.07491	7.18628								4.86	7.32647	7.04452	6.90355	6.97935	7.1337	6.75915	7.02446
			9.726	7.32807	7.21915	7.13344	6.98394	7.2712	7.04493	7.24372	7.17492								4.863	7.36213	7.01161	6.99257	6.77266	6.98775	6.8797	7.00107
			9.732	7.30208	7.23933	7.30362	7.14186	7.11232	7.23845	7.22539	7.22329								4.866	7.27305	7.00291	6.79339	6.82656	6.92656	6.76815	6.93177
			9.738	7.19561	7.41415	7.2917	7.08959	7.25101	7.21061	7.12402	7.22524								4.869	7.07067	7.11017	6.87234	7.0118	6.83993	6.9789	6.98064
			9.744	7.30733	7.19228	7.19075	6.97853	7.28837	7.12802	7.2298	7.18787								4.872	7.26379	7.17491	6.9562	7.07621	6.96909	6.99811	7.07305
			9.75	7.40207	7.17729	7.21785	7.22697	7.19015	7.23054	7.25953	7.24349								4.875	7.319	7.24172	7.00245	6.93155	7.08367	6.95403	7.08874
			9.756	7.32702	7.26831	7.34194	7.19926	7.08261	7.25868	7.05642	7.21918								4.878	7.33539	7.21173	7.09085	6.97863	7.11863	6.93226	7.11125
			9.762	7.23215	7.23052	7.12629	7.06233	7.28719	7.11127	7.24606	7.18512								4.881	7.35404	7.06621	6.99906	6.8576	6.9554	6.91155	7.02398
			9.768	7.33791	7.14072	7.30539	7.15302	7.26623	7.14937	7.22069	7.22476								4.884	7.2711	7.04903	6.86588	6.92373	6.98134	6.81338	6.98408
			9.774	7.25682	7.2892	7.37153	7.23717	7.09436	7.13101	7.06492	7.20643								4.887	7.15489	6.97535	6.96317	7.00537	6.85799	6.85066	6.96791
			9.78	7.21443	7.30246	7.17199	7.05435	7.26442	7.1007	7.23027	7.19123								4.89	7.21436	7.19051	6.94773	7.03206	6.93362	6.97792	7.04937
			9.786	7.4038	7.17242	7.18897	7.16028	7.20794	7.14548	7.24433	7.2176								4.893	7.33496	7.11516	6.96413	7.05682	7.03471	6.97627	7.08034
			9.792	7.30342	7.36813	7.26207	7.18821	7.0113	7.24143	7.15008	7.2178								4.896	7.32642	7.10136	6.98344	7.01353	7.08307	6.98066	7.08141
			9.798	7.25104	7.27031	7.19886	7.14281	7.26451	7.12502	7.27837	7.2187								4.899	7.29986	7.00026	7.02851	6.90501	6.99167	6.90566	7.02183
			9.804	7.35273	7.24746	7.19846	7.13371	7.21709	7.17046	7.36196	7.24027								4.902	7.25289	7.04173	6.83385	6.89188	6.96516	6.72412	6.95161
			9.81	7.30175	7.31625	7.40983	7.23196	7.02979	7.19404	7.16491	7.2355								4.905	7.1886	7.01352	6.91788	6.85434	6.91503	6.84151	6.95515
			9.816	7.32205	7.31161	7.20717	7.07996	7.15331	7.14988	7.20581	7.20426								4.908	7.24008	7.09428	7.00364	6.99967	6.89963	6.96827	7.03426
			9.822	7.49317	7.19007	7.25342	7.14762	7.14887	7.16393	7.34789	7.24928								4.911	7.26945	7.24416	6.93131	7.05627	7.00134	6.97996	7.08042
			9.828	7.29419	7.29528	7.33104	7.30167	7.05277	7.25272	7.18024	7.24399								4.914	7.36714	7.28561	7.03576	7.04524	7.00709	6.92791	7.11146
			9.834	7.28883	7.30073	7.26071	7.08238	7.20894	7.22808	7.14766	7.21676								4.917	7.34093	7.11584	7.03751	6.88517	7.06163	6.91664	7.05962
			9.84	7.26436	7.19019	7.27001	7.18437	7.18571	7.1816	7.3325	7.22982								4.92	7.23123	7.01258	6.97302	6.94288	6.8887	6.81203	6.97674
			9.846	7.31236	7.26356	7.30721	7.21789	7.13394	7.19764	7.17603	7.2298								4.923	7.15751	6.99413	6.96397	6.95471	6.86888	6.81843	6.95961
			9.852	7.216	7.31827	7.19333	7.10766	7.15352	7.21089	7.19604	7.19939								4.926	7.18778	7.20417	6.93405	6.94768	6.93147	6.95455	7.02662
			9.858	7.37893	7.22201	7.18001	7.13823	7.19976	7.14945	7.35318	7.23165								4.929	7.20727	7.17217	7.00711	7.03223	6.94432	7.02926	7.06539
			9.864	7.37991	7.29888	7.31041	7.28066	7.07593	7.25697	7.24798	7.26439								4.932	7.32901	7.11701	7.03172	7.00972	7.05649	6.97587	7.08664
			9.87	7.21328	7.41098	7.23287	7.1382	7.11626	7.12371	7.17673	7.20172								4.935	7.31172	7.03244	7.08957	7.0048	6.98146	6.92428	7.05738
			9.876	7.33808	7.10302	7.12684	7.14946	7.18463	7.13696	7.23572	7.1821								4.938	7.23919	7.09931	7.0395	6.87872	6.9359	6.90534	7.01633
			9.882	7.38173	7.23874	7.29997	7.27787	7.07252	7.24457	7.29079	7.25803								4.941	7.19957	7.10582	6.91314	6.75056	6.89613	6.75554	6.93679
			9.888	7.242	7.3134	7.2635	7.12648	7.08877	7.20151	7.2417	7.21105								4.944	7.13961	7.05426	6.85135	6.8982	6.97628	6.79737	6.95284
			9.894	7.28872	7.06359	7.15147	7.13556	7.24702	7.12088	7.36469	7.19599								4.947	7.31887	7.08404	6.92406	7.04344	6.92721	7.05991	7.05959
			9.9	7.44732	7.18325	7.21828	7.2815	7.05889	7.26863	7.28288	7.24868								4.95	7.29216	7.20085	7.01623	7.00374	7.06369	6.98114	7.09297
			9.906	7.2718	7.34929	7.17649	7.22651	7.09085	7.19668	7.19571	7.21533								4.953	7.3035	7.12266	7.04927	6.90033	6.99131	7.03578	7.06714
			9.912	7.34985	7.18583	7.11877	7.13609	7.20688	7.10441	7.27013	7.19599								4.956	7.26846	7.08413	6.98775	6.91686	6.84993	6.81947	6.98777
			9.918	7.44561	7.17884	7.30021	7.2484	7.06598	7.1361	7.29432	7.2385								4.959	7.12095	6.99713	6.91068	6.94551	6.88434	6.93905	6.96628
			9.924	7.2141	7.242	7.23197	7.22178	7.16093	7.21562	7.16619	7.20751								4.962	7.17461	7.12816	6.8437	6.87287	6.89662	6.86972	6.96428
			9.93	7.27188	7.23233	7.09938	7.14834	7.22722	7.07978	7.18976	7.17838								4.965	7.06904	7.11599	6.85843	6.97261	7.02123	6.96407	7.00023
			9.936	7.39148	7.14789	7.24167	7.20348	7.12877	7.20949	7.26347	7.22661								4.968	7.28751	7.15939	7.09779	6.95198	6.96214	6.9803	7.07319
			9.942	7.32838	7.30104	7.22419	7.3131	7.11718	7.23806	7.25566	7.25395								4.971	7.31711	7.15209	7.04687	6.97315	7.0088	6.96411	7.07702
			9.948	7.20878	7.21979	7.18245	7.0851	7.20505	7.07353	7.23857	7.17333								4.974	7.35809	7.09333	7.06676	6.92416	6.98981	6.95067	7.0638
			9.954	7.46315	7.13604	7.16846	7.25205	7.20479	7.17432	7.22249	7.23162								4.977	7.14395	7.02946	6.98714	6.90329	6.84839	6.81407	6.95438
			9.96	7.39408	7.29648	7.26431	7.23987	7.13859	7.30694	7.11084	7.25016								4.98	7.04489	7.02547	6.8715	6.94198	6.90767	6.87068	6.9437
			9.966	7.22235	7.24201	7.04675	7.13918	7.18913	7.08735	7.25283	7.16852								4.983	7.15497	7.16809	7.03554	6.98285	6.89332	6.94965	7.03074
			9.972	7.37306	7.15412	7.16748	7.1881	7.13581	7.15607	7.32456	7.21417								4.986	7.23656	7.15306	6.88765	6.96847	7.04908	6.96902	7.04397
			9.978	7.46428	7.31219	7.2406	7.20997	7.08544	7.22886	7.16188	7.24332								4.989	7.39627	7.17921	6.94792	6.9003	7.01777	6.98157	7.07051
			9.984	7.23927	7.29413	7.10733	7.0769	7.26795	7.13849	7.19771	7.18883								4.992	7.33082	7.07102	6.93892	6.94638	6.87661	6.83945	7.00053
			9.99	7.41635	7.12925	7.12278	7.24709	7.24225	7.13986	7.30129	7.22841								4.995	7.17754	6.96713	6.91798	6.91037	6.90256	6.84953	6.95419
			9.996	7.32363	7.23635	7.29716	7.29206	7.17838	7.31172	7.207	7.26376								4.998	7.06844	7.07677	6.84378	6.87457	6.83181	6.86328	6.92644
			10.002	7.23985	7.40931	7.1025	7.07555	7.28023	7.13342	7.24044	7.21162								5.001	7.0925	7.16463	6.90061	6.89083	6.92347	6.9108	6.98047
			10.008	7.4119	7.19167	7.14884	7.11853	7.28441	7.11782	7.25506	7.21832								5.004	7.17692	7.2061	7.01741	6.9698	7.00808	6.93798	7.05272
			10.014	7.36522	7.20026	7.28586	7.25278	7.07377	7.27421	7.20873	7.23726								5.007	7.30017	7.17324	7.03059	6.95938	6.97946	7.03667	7.07992
			10.02	7.31937	7.30408	7.19919	7.19327	7.14687	7.17421	7.23687	7.22484								5.01	7.37154	7.13591	6.99847	6.82191	7.0365	6.99628	7.0601
			10.026	7.34623	7.21158	7.12008	7.05932	7.1927	7.18098	7.25421	7.19501								5.013	7.2873	7.09286	6.94381	6.96801	6.9034	6.82659	7.00366
			10.032	7.34958	7.27129	7.31391	7.25022	7.15142	7.246	7.17738	7.2514								5.016	7.14508	6.96649	6.82546	6.84894	6.88612	6.84471	6.91947
			10.038	7.20551	7.37704	7.2965	7.16279	7.08136	7.22504	7.18107	7.21847								5.019	7.12241	7.07582	6.92513	6.90793	6.81463	6.80184	6.94129
			10.044	7.35625	7.26595	7.12668	7.10576	7.20764	7.00876	7.24558	7.18809								5.022	7.21613	7.14241	6.9489	6.91931	6.89136	6.91245	7.00509
			10.05	7.44666	7.28483	7.32897	7.30939	7.17462	7.22145	7.3224	7.29833								5.025	7.27157	7.28003	6.94587	6.98344	6.98252	6.95196	7.06923
			10.056	7.24361	7.37852	7.20304	7.19629	7.0582	7.11356	7.1773	7.19579								5.028	7.33037	7.08169	7.01569	6.95638	7.00441	6.96285	7.05857
			10.062	7.34389	7.31481	7.11708	7.18121	7.23637	7.1955	7.33187	7.24582								5.031	7.28278	6.93231	6.90348	6.80525	6.98523	6.82836	6.95623
			10.068	7.47685	7.2418	7.34604	7.2542	7.05585	7.27712	7.27438	7.27518								5.034	7.21611	7.05356	6.91639	6.85734	6.81707	6.88365	6.95735
			10.074	7.24889	7.47057	7.20995	7.2002	7.07734	7.25331	7.20777	7.23829								5.037	7.17395	7.08674	6.92709	7.01853	6.79744	6.90829	6.98534
			10.08	7.32118	7.22736	7.14345	7.02475	7.23967	7.12554	7.30559	7.19822								5.04	7.20971	7.13646	6.91372	6.98959	6.8545	6.96411	7.01135
			10.086	7.3131	7.29516	7.2705	7.15452	7.19838	7.2271	7.25044	7.24417								5.043	7.26132	7.15916	7.00457	6.97013	6.98362	6.98034	7.05986
			10.092	7.3438	7.34097	7.31625	7.13256	7.13547	7.19243	7.10885	7.22433								5.046	7.26321	7.14219	7.06065	6.9629	7.06161	6.97837	7.07816
			10.098	7.35952	7.28786	7.21905	7.08539	7.28719	7.13629	7.244	7.23133								5.049	7.29422	7.07961	6.98463	6.94838	6.91673	6.84658	7.01169
			10.104	7.38289	7.30482	7.26334	7.14359	7.11977	7.20697	7.30068	7.24601								5.052	7.21421	6.96551	6.88439	6.90097	6.8864	6.91982	6.96188
			10.11	7.31372	7.35978	7.36435	7.2167	7.08941	7.27852	7.23093	7.26477								5.055	7.17524	6.98638	6.87667	6.9776	6.85318	6.90288	6.96199
			10.116	7.2826	7.26893	7.15564	7.04515	7.26025	7.0811	7.22834	7.18886								5.058	7.12176	7.13073	6.89684	7.10803	6.90719	6.93715	7.01695
			10.122	7.42018	7.23583	7.25665	7.11391	7.15987	7.23045	7.36048	7.25391								5.061	7.31424	7.10707	6.99415	7.04111	7.00083	6.96689	7.07072
			10.128	7.26358	7.35525	7.2744	7.20882	7.14626	7.32259	7.20717	7.25401								5.064	7.26661	7.1448	7.05002	6.95818	7.00803	6.81585	7.04058
			10.134	7.27338	7.28093	7.25331	6.983	7.19931	7.23343	7.2431	7.20949								5.067	7.30902	7.13706	6.97195	6.84449	6.92485	6.83617	7.00392
			10.14	7.47592	7.23172	7.20454	7.13435	7.21821	7.2743	7.30813	7.26388								5.07	7.25811	7.02413	7.00382	6.85755	6.83031	6.70029	6.9457
			10.146	7.35533	7.31635	7.34922	7.22402	7.09881	7.21982	7.21069	7.25346								5.073	7.16117	7.07309	6.8545	6.90002	6.9069	6.82427	6.95333
			10.152	7.23092	7.28698	7.19042	7.13098	7.31059	7.18722	7.18762	7.21782								5.076	7.26136	7.10401	6.91525	7.07499	6.85612	6.91768	7.02157
			10.158	7.33138	7.17566	7.11064	7.15231	7.2159	7.19419	7.33281	7.21613								5.079	7.27195	7.21239	6.95126	6.9958	6.96785	6.97747	7.06279
			10.164	7.30749	7.2186	7.34542	7.15804	7.08499	7.26721	7.1747	7.22235								5.082	7.27375	7.13634	7.03167	6.98423	7.06889	6.90871	7.06727
			10.17	7.2442	7.41463	7.2551	7.07344	7.14197	7.18327	7.18842	7.21443								5.085	7.3929	7.0583	6.95017	6.92834	6.98475	6.87703	7.03191
			10.176	7.45182	7.11479	7.15901	7.12394	7.15188	7.14201	7.27323	7.20238								5.088	7.31128	6.94609	6.87441	6.83371	6.79687	6.74706	6.91824
			10.182	7.34363	7.25133	7.2829	7.18456	7.07973	7.24841	7.28456	7.2393								5.091	7.26802	7.06365	6.84844	6.90423	6.80506	6.80774	6.94952
			10.188	7.27902	7.22828	7.19468	7.03016	7.14429	7.11905	7.19355	7.16986								5.094	7.09966	7.11703	6.81336	7.04161	6.92554	6.91838	6.98593
			10.194	7.38293	7.13617	7.1476	7.03771	7.15626	7.14198	7.28209	7.18353								5.097	7.21037	7.30109	6.94584	7.06742	6.88682	6.93908	7.05843
			10.2	7.3482	7.25064	7.27084	7.20319	7.1289	7.2628	7.17777	7.23462								5.1	7.31338	7.09559	7.04217	6.92147	7.05254	6.99434	7.06992
			10.206	7.28236	7.27526	7.23692	7.1475	7.24718	7.20063	7.03524	7.20358								5.103	7.23342	7.04908	7.01549	6.99926	6.99404	6.85484	7.02435
			10.212	7.29699	7.18508	7.10039	7.06509	7.30682	7.07785	7.18957	7.17454								5.106	7.41865	6.96097	6.90377	6.81432	6.81407	6.78301	6.94913
			10.218	7.40866	7.16556	7.26731	7.13201	7.11877	7.29684	7.17839	7.22393								5.109	7.15698	7.02567	6.85843	6.92088	6.90534	6.71906	6.93106
			10.224	7.2462	7.26824	7.17706	7.06426	7.18769	7.20368	7.11893	7.18087								5.112	7.18747	7.21652	6.8804	7.02436	6.85503	6.85366	7.00291
			10.23	7.30066	7.20487	7.09776	7.05776	7.31097	7.08765	7.23113	7.1844								5.115	7.14983	7.16223	6.9117	7.02149	6.93144	6.93516	7.01864
			10.236	7.43368	7.12411	7.24785	7.137	7.10262	7.32491	7.22475	7.22785								5.118	7.23409	7.19479	7.03208	7.09669	7.09638	6.97723	7.10521
			10.242	7.23499	7.27112	7.3166	7.21045	7.06726	7.17732	7.11688	7.19923								5.121	7.30239	7.0557	6.92379	6.95191	7.06683	6.87153	7.02869
			10.248	7.27364	7.07218	7.08763	7.04537	7.25655	7.11525	7.15072	7.14305								5.124	7.32524	7.0575	6.88847	6.90234	6.91529	6.67131	6.96002
			10.254	7.36891	7.13054	7.17352	7.19318	7.12713	7.18436	7.21786	7.19936								5.127	7.18378	7.1575	6.86509	6.89764	6.90446	6.74952	6.95966
			10.26	7.28555	7.22159	7.2893	7.18483	7.12321	7.30884	7.17306	7.22663								5.13	7.17444	7.1032	6.84488	7.00629	6.87526	6.86756	6.9786
			10.266	7.24848	7.25548	7.13224	7.14285	7.27393	7.13354	7.26745	7.20771								5.133	7.10083	7.1191	6.91762	7.06643	6.96212	6.88343	7.00826
			10.272	7.38075	7.12615	7.1795	7.23673	7.17211	7.23994	7.25089	7.22658								5.136	7.29426	7.15744	7.03085	7.01377	6.923	6.89872	7.05301
			10.278	7.18761	7.33256	7.17664	7.18498	7.07587	7.26973	7.08368	7.18729								5.139	7.46287	7.10818	7.0335	7.02313	7.06363	6.89783	7.09819
			10.284	7.21629	7.17935	7.10465	7.06654	7.18588	7.12811	7.0794	7.13717								5.142	7.29496	7.09385	7.00959	6.92856	6.9329	6.73534	6.9992
			10.29	7.43904	7.1746	7.07065	7.15867	7.27384	7.20073	7.24277	7.2229								5.145	7.21639	6.9429	6.92434	6.8631	6.8677	6.7529	6.92789
			10.296	7.29536	7.30184	7.29286	7.22074	7.10129	7.28618	7.14466	7.23471								5.148	7.15884	7.16282	6.78917	6.9318	6.81571	6.80273	6.94351
			10.302	7.20741	7.20034	7.09812	7.03634	7.1854	7.06632	7.11658	7.13007								5.151	7.20286	7.09751	6.86951	7.00783	6.89644	6.83754	6.98528
			10.308	7.40448	7.06288	7.13945	7.09357	7.23541	7.19247	7.19434	7.18894								5.154	7.30421	7.23359	7.01744	7.08151	6.92803	6.86737	7.07203
			10.314	7.32581	7.27715	7.26243	7.23919	7.0736	7.27772	7.19975	7.23652								5.157	7.24485	7.11751	7.14005	7.00793	7.00448	6.88176	7.06609
			10.32	7.22223	7.32755	7.17596	7.02364	7.19827	7.13488	7.07459	7.1653								5.16	7.30837	7.05162	6.96447	6.85802	6.9156	6.88336	6.99691
			10.326	7.393	7.19341	7.12043	7.13985	7.21683	7.19982	7.20014	7.20907								5.163	7.23797	7.02667	6.932	6.97836	6.8588	6.7918	6.97093
			10.332	7.35736	7.23605	7.30269	7.26592	7.10664	7.2871	7.06642	7.23174								5.166	7.24298	7.10097	6.92685	6.91362	6.79272	6.82767	6.96747
			10.338	7.27744	7.32673	7.13964	7.08863	7.23678	7.1674	7.07671	7.18762								5.169	7.10201	7.1839	6.92729	6.97334	6.86036	6.755	6.96698
			10.344	7.34204	7.25154	7.12215	7.18072	7.2024	7.08939	7.25196	7.20574								5.172	7.24317	7.15604	7.07183	7.09746	7.06904	6.94612	7.09728
			10.35	7.30089	7.289	7.31992	7.24288	7.07933	7.25156	7.06077	7.22062								5.175	7.31274	7.17166	6.92425	7.04266	7.15537	7.00752	7.10237
			10.356	7.27468	7.40416	7.23494	7.1101	7.1483	7.16861	7.20654	7.22105								5.178	7.30462	7.05884	6.92306	6.8985	7.01797	6.94247	7.02424
			10.362	7.30543	7.20342	7.1443	7.06904	7.22551	7.03841	7.20243	7.16979								5.181	7.19618	6.94394	6.95043	6.87077	6.9979	6.81995	6.9632
			10.368	7.39147	7.35826	7.24427	7.20015	7.09017	7.2582	7.28184	7.26062								5.184	7.20613	7.04626	6.88939	6.9294	6.8493	6.75865	6.94652
			10.374	7.32796	7.3857	7.21867	7.14208	7.14831	7.15662	7.1629	7.22032								5.187	7.12007	7.0937	6.84276	7.06068	6.85336	6.81851	6.96485
			10.38	7.47277	7.28572	7.1574	7.13069	7.14638	7.17725	7.24696	7.23103								5.19	7.1652	7.14369	6.97526	7.10341	6.89099	6.9047	7.03054
			10.386	7.41483	7.24722	7.22739	7.16926	7.17212	7.29213	7.31509	7.26258								5.193	7.32847	7.0695	7.01427	6.98672	7.03097	6.95506	7.06416
			10.392	7.29576	7.34356	7.34915	7.10383	7.14366	7.21638	7.13079	7.22616								5.196	7.33289	7.13271	7.02959	6.99176	7.04881	6.87019	7.06766
			10.398	7.36034	7.24975	7.19024	7.09442	7.22148	7.1683	7.26694	7.22164								5.199	7.32568	7.07761	6.95871	6.95734	6.92474	6.87644	7.02009
			10.404	7.40697	7.27849	7.23926	7.18009	7.16503	7.20522	7.30344	7.25407								5.202	7.18174	6.99649	6.95916	6.91367	6.8882	6.79624	6.95592
			10.41	7.23304	7.4192	7.28498	7.13712	7.0982	7.17903	7.16359	7.21645								5.205	7.13612	7.1531	6.80426	6.96317	6.82123	6.86361	6.95692
			10.416	7.35469	7.23507	7.15559	7.09009	7.18635	7.1318	7.26768	7.20304								5.208	7.08716	7.17794	6.87988	6.92682	7.01765	6.99029	7.01329
			10.422	7.44967	7.26081	7.27361	7.15282	7.16875	7.13144	7.36568	7.25754								5.211	7.20978	7.12842	7.03005	7.05222	7.06419	6.96587	7.07509
			10.428	7.25599	7.40979	7.27045	7.12232	7.07498	7.24277	7.20871	7.22643								5.214	7.36541	7.06895	7.13857	7.02266	7.00671	6.93712	7.0899
			10.434	7.36655	7.39225	7.19793	7.03355	7.2472	7.0725	7.263	7.22471								5.217	7.35421	6.9775	6.97033	6.92037	6.92399	6.80234	6.99146
			10.44	7.55225	7.22805	7.18876	7.19309	7.14584	7.11432	7.36629	7.25551								5.22	7.18652	6.974	6.83388	6.9635	6.90925	6.76291	6.93834
			10.446	7.35698	7.31169	7.28177	7.13182	7.10374	7.18261	7.21665	7.22647								5.223	7.15076	6.98705	6.84806	6.96023	6.85517	6.8016	6.93381
			10.452	7.2717	7.20659	7.21351	7.05261	7.22489	7.05486	7.30875	7.19041								5.226	7.18184	7.13743	6.8763	6.9574	6.83462	6.92873	6.98605
			10.458	7.49273	7.12751	7.23795	7.10313	7.17226	7.06282	7.30922	7.21509								5.229	7.21185	7.14282	6.98976	7.07804	7.01204	6.98831	7.07047
			10.464	7.42267	7.22109	7.28503	7.12247	7.0883	7.21368	7.24379	7.22815								5.232	7.36075	7.09149	7.05791	6.98064	7.04542	6.97009	7.08438
			10.47	7.31903	7.34238	7.12436	7.02597	7.26781	7.12565	7.2675	7.21038								5.235	7.28685	7.0457	6.98345	6.95195	6.97752	6.87375	7.01987
			10.476	7.40374	7.20714	7.16027	7.10549	7.21707	7.11535	7.33431	7.22048								5.238	7.11269	7.03263	6.94009	6.82957	6.88833	6.90313	6.95107
			10.482	7.43066	7.35478	7.26751	7.19199	7.01696	7.22793	7.26678	7.25094								5.241	7.20978	7.06017	6.90796	6.94594	6.89919	6.81574	6.97313
			10.488	7.28439	7.23969	7.23978	7.13106	7.14245	7.0928	7.22368	7.19341								5.244	7.10732	7.15128	6.93701	6.94783	6.91545	6.86689	6.98763
			10.494	7.44893	7.18385	7.16778	7.12708	7.1681	7.13884	7.37919	7.23054								5.247	7.17917	7.17595	6.95149	7.05861	6.96226	6.95219	7.04661
			10.5	7.35474	7.27452	7.2783	7.27059	7.0911	7.2078	7.26511	7.24888								5.25	7.28336	7.06949	7.07573	7.02623	6.99766	7.00299	7.07591
			10.506	7.23984	7.30369	7.13681	7.12748	7.22617	7.11166	7.16932	7.18785								5.253	7.28163	7.05303	6.96874	6.92784	6.97141	6.94562	7.02471
			10.512	7.43289	7.1809	7.14726	7.10117	7.20218	7.01834	7.37815	7.2087								5.256	7.19448	7.09224	6.942	6.9407	6.9301	6.86415	6.99395
			10.518	7.3088	7.23823	7.24213	7.2422	7.03096	7.19083	7.1917	7.20641								5.259	7.07677	7.08296	6.93511	6.90388	6.84502	6.89236	6.95602
			10.524	7.23809	7.25769	7.23728	7.163	7.16349	7.23621	7.185	7.21154								5.262	7.08935	7.14663	6.90438	6.97722	6.89007	6.92036	6.988
			10.53	7.39097	7.20578	7.25664	7.08316	7.23466	7.10213	7.32172	7.22787								5.265	7.14802	7.17495	6.99282	7.05039	6.97798	6.99778	7.05699
			10.536	7.31272	7.22081	7.27313	7.24993	7.00513	7.28148	7.27303	7.23089								5.268	7.29252	7.10722	7.01206	7.06984	6.95261	7.082	7.08604
			10.542	7.28041	7.26944	7.25062	7.13258	7.09081	7.1617	7.21381	7.19991								5.271	7.28454	7.1437	7.08559	6.90526	7.06075	6.97556	7.0759
			10.548	7.39629	7.23161	7.17617	7.20031	7.26558	7.14408	7.37831	7.25605								5.274	7.19205	7.02047	6.92125	6.91644	6.9122	6.83127	6.96561
			10.554	7.33855	7.19789	7.3116	7.28649	7.17454	7.25735	7.31751	7.26913								5.277	7.20512	6.95537	6.95714	6.89572	6.81594	6.87772	6.95117
			10.56	7.32742	7.26476	7.17781	7.28946	7.11681	7.2033	7.11827	7.21397								5.28	7.15682	7.04142	6.91149	6.91317	6.87597	6.82067	6.95326
			10.566	7.29566	7.16369	7.15915	7.11536	7.23345	7.09373	7.3054	7.1952								5.283	7.17963	7.13097	6.92202	6.92898	6.85251	6.99363	7.00129
			10.572	7.40343	7.17342	7.29813	7.20785	7.11743	7.20212	7.24125	7.2348								5.286	7.37447	7.09657	7.07528	7.04761	7.01879	6.96651	7.09654
			10.578	7.23774	7.28234	7.30121	7.28358	6.98457	7.28909	7.14651	7.21786								5.289	7.29469	7.0327	7.0696	7.04976	7.0236	6.97717	7.07458
			10.584	7.30794	7.1269	7.15838	7.05599	7.2167	7.15287	7.23023	7.17843								5.292	7.22593	7.10571	7.04381	6.8827	6.94094	6.94354	7.02377
			10.59	7.3991	7.10966	7.26253	7.26996	7.08515	7.23026	7.32312	7.23997								5.295	7.2596	7.03412	7.00041	6.9109	6.90181	6.86054	6.99456
			10.596	7.38813	7.25716	7.33191	7.29052	7.021	7.30714	7.15147	7.24962								5.298	7.11628	7.0627	6.81936	6.93282	6.80439	6.82129	6.92614
			10.602	7.30259	7.25677	7.16106	7.13377	7.25304	7.08649	7.26635	7.20858								5.301	7.18372	7.11624	6.84754	7.00732	6.82412	6.88787	6.9778
			10.608	7.44712	7.06807	7.2247	7.16468	7.17538	7.25027	7.28966	7.23141								5.304	7.38936	7.2107	7.03657	7.10519	6.92925	6.99063	7.11028
			10.614	7.28249	7.20069	7.32314	7.26333	7.03282	7.28911	7.08788	7.21135								5.307	7.34662	7.25926	7.13962	6.94064	7.00762	6.97336	7.11119
			10.62	7.29029	7.24491	7.18669	7.1327	7.12034	7.1537	7.18226	7.18727								5.31	7.22122	7.06699	6.99111	6.94942	7.03044	6.98648	7.04094
			10.626	7.41428	7.14784	7.2062	7.18869	7.15115	7.15758	7.27621	7.22028								5.313	7.22213	7.08273	6.91289	6.89268	6.96923	6.76174	6.97357
			10.632	7.30156	7.23881	7.35768	7.2726	7.01854	7.29636	7.23753	7.24615								5.316	7.14826	7.09103	6.84453	6.86152	6.83091	6.8809	6.94286
			10.638	7.22885	7.24569	7.11233	7.0409	7.20318	7.24933	7.14904	7.17562								5.319	7.15697	7.18097	6.9115	6.92662	6.77995	6.96614	6.98702
			10.644	7.42981	7.09153	7.21946	7.11171	7.15545	7.1752	7.24328	7.20378								5.322	7.35111	7.17735	6.92008	6.98967	7.00685	6.94417	7.06487
			10.65	7.40943	7.24315	7.16949	7.28446	7.0804	7.39225	7.22762	7.25811								5.325	7.34542	7.00145	7.04479	7.06529	6.95526	6.96198	7.06237
			10.656	7.31514	7.25695	7.13183	7.04189	7.13232	7.17396	7.18275	7.1764								5.328	7.22242	6.989	6.99955	6.91547	7.02181	6.89033	7.00643
			10.662	7.41592	7.14537	7.15831	7.04051	7.12008	7.20576	7.2264	7.18748								5.331	7.11781	7.02845	6.86355	6.90432	6.80786	6.83791	6.92665
			10.668	7.3911	7.29835	7.20455	7.17539	7.09027	7.3196	7.11379	7.22758								5.334	7.22972	7.08132	6.95642	6.86649	6.75935	6.826	6.95322
			10.674	7.3113	7.29409	7.17273	7.16165	7.11072	7.24749	7.04986	7.19255								5.337	7.15007	7.07616	6.87398	7.07729	6.83811	6.85935	6.97916
			10.68	7.52375	7.17003	7.15454	7.02349	7.18217	7.19667	7.1816	7.20461								5.34	7.26732	7.26446	7.03883	7.05205	6.92897	6.95565	7.08455
			10.686	7.35624	7.22811	7.1959	7.2256	7.12903	7.28655	7.15475	7.22517								5.343	7.32741	7.22506	7.06374	7.09512	6.98112	7.06046	7.12549
			10.692	7.2785	7.36658	7.23043	7.05964	7.14458	7.25435	7.08007	7.20202								5.346	7.26208	7.15261	7.09015	6.97856	6.94642	6.95811	7.06466
			10.698	7.34166	7.18769	7.12462	7.03053	7.25517	7.18176	7.26045	7.19741								5.349	7.21955	6.97285	6.96474	6.80841	6.95797	6.86437	6.96465
			10.704	7.42128	7.17021	7.10676	7.11648	7.07132	7.2303	7.14803	7.18063								5.352	7.15703	7.06798	6.90287	6.84746	6.88688	6.79116	6.94223
			10.71	7.33185	7.37589	7.19761	7.15211	7.11062	7.24482	7.06087	7.21054								5.355	7.16355	7.03796	6.83894	6.92714	6.76906	6.9537	6.94839
			10.716	7.35883	7.30287	7.0842	7.05996	7.24445	7.1455	7.29044	7.21232								5.358	7.16548	7.16102	6.95422	7.06644	6.87835	6.98578	7.03522
			10.722	7.41348	7.23958	7.22393	7.12944	7.18845	7.27269	7.28738	7.25071								5.361	7.37724	7.13051	7.12679	6.96075	6.92234	6.97754	7.08253
			10.728	7.25037	7.38866	7.19569	7.13923	7.11495	7.2547	7.12194	7.20936								5.364	7.3553	7.08977	7.04359	6.97318	6.96438	6.93086	7.05951
			10.734	7.34217	7.31157	7.05549	7.07139	7.30376	7.06872	7.22283	7.19656								5.367	7.25174	7.08811	7.00199	6.85299	6.99946	6.84426	7.00643
			10.74	7.38583	7.3328	7.14644	7.18249	7.18332	7.20981	7.38076	7.26021								5.37	7.17068	6.96078	6.81876	6.86349	6.81335	6.83627	6.91055
			10.746	7.29295	7.35963	7.20487	7.06805	7.13092	7.31158	7.18792	7.22228								5.373	7.2275	6.95207	6.96321	6.97124	6.8396	6.77917	6.95546
			10.752	7.31136	7.3248	7.06849	6.99768	7.25723	7.10192	7.23297	7.18492								5.376	7.23169	7.20935	6.97286	7.01797	6.83672	6.94634	7.03582
			10.758	7.4349	7.25395	7.14626	7.08036	7.19764	7.23398	7.18644	7.21908								5.379	7.32844	7.22483	7.0824	7.03629	6.94853	7.01332	7.10564
			10.764	7.25102	7.37773	7.29795	7.19375	7.07836	7.27961	7.18731	7.23796								5.382	7.3654	7.1382	7.04881	6.94489	6.9878	6.93315	7.06971
			10.77	7.34004	7.32286	7.07745	7.00089	7.16944	7.09267	7.1325	7.16226								5.385	7.37244	7.03149	6.99382	6.92867	6.85966	6.85737	7.00724
			10.776	7.47346	7.28878	7.17175	7.18294	7.19501	7.17079	7.27275	7.25078								5.388	7.2729	6.98297	6.97087	6.92693	6.83947	6.7757	6.96147
			10.782	7.33714	7.33341	7.22407	7.24448	7.00575	7.26052	7.18322	7.22694								5.391	7.13498	7.06506	6.91162	7.02218	6.82396	6.8731	6.97181
			10.788	7.31832	7.25715	7.17451	7.04763	7.21533	7.0693	7.26456	7.1924								5.394	7.28492	7.12991	6.94404	7.02235	6.83537	6.86919	7.01429
			10.794	7.48679	7.22762	7.19795	7.10947	7.21768	7.1056	7.27613	7.2316								5.397	7.2687	7.23279	7.06745	7.05316	6.88607	7.02986	7.08967
			10.8	7.23402	7.36452	7.22653	7.19643	7.05383	7.24403	7.1317	7.20729								5.4	7.27262	7.16345	7.08458	7.03239	6.93788	6.92191	7.06881
			10.806	7.22224	7.29965	7.14685	7.06895	7.23218	7.04881	7.2569	7.18223								5.403	7.29135	7.02893	6.93657	6.93828	6.94675	6.85509	6.99949
			10.812	7.44266	7.23299	7.17884	7.14285	7.18669	7.13478	7.24846	7.22389								5.406	7.22664	7.05307	6.94303	6.83568	6.92985	6.84522	6.97225
			10.818	7.34958	7.34241	7.27072	7.20415	7.08737	7.26219	7.26721	7.25481								5.409	7.17972	7.06039	6.85219	6.79256	6.85052	6.78732	6.92045
			10.824	7.24613	7.3316	7.18377	7.05166	7.17823	7.09154	7.18174	7.18067								5.412	7.1365	7.18574	6.95415	6.99246	6.86934	6.90125	7.00657
			10.83	7.41422	7.17812	7.22497	7.14959	7.20237	7.20694	7.28662	7.23755								5.415	7.30152	7.23344	7.02058	7.02601	6.91969	6.98982	7.08184
			10.836	7.35834	7.23744	7.29932	7.1948	7.00669	7.20597	7.28462	7.22674								5.418	7.30653	7.21514	7.07938	6.93574	6.98644	6.92092	7.07403
			10.842	7.25749	7.33364	7.21388	7.06383	7.0932	7.14946	7.23013	7.19166								5.421	7.3744	7.19386	7.00292	6.9285	7.07733	6.78237	7.0599
			10.848	7.4291	7.19445	7.11594	7.05834	7.19622	7.11993	7.31588	7.20427								5.424	7.21136	7.13768	6.95714	6.90951	6.88429	6.83688	6.98948
			10.854	7.33151	7.28896	7.23876	7.14918	7.13987	7.27626	7.27671	7.24304								5.427	7.18628	7.11882	6.95445	6.87021	6.79688	6.89514	6.9703
			10.86	7.26892	7.45194	7.25404	7.1546	7.06894	7.18959	7.17682	7.22355								5.43	7.19105	7.14395	6.9694	6.95342	6.94158	6.85118	7.00843
			10.866	7.35451	7.2124	7.23734	7.08758	7.18283	7.07419	7.33594	7.21212								5.433	7.26534	7.09743	7.01214	7.04913	6.92285	7.0035	7.0584
			10.872	7.34686	7.26482	7.26931	7.19572	7.08216	7.2006	7.28731	7.23525								5.436	7.31499	7.20982	7.08796	7.00284	6.99406	7.0303	7.10666
			10.878	7.21533	7.27664	7.27171	7.15691	7.07305	7.16476	7.14939	7.18683								5.439	7.31071	7.06553	7.02082	6.93336	6.96012	6.9392	7.03829
			10.884	7.32886	7.26581	7.19045	7.10819	7.20885	7.08903	7.38206	7.22475								5.442	7.26924	7.09415	6.95161	6.84322	6.92152	6.81718	6.98282
			10.89	7.30868	7.30192	7.21121	7.23408	7.08122	7.20861	7.34972	7.24221								5.445	7.15321	7.03839	6.93804	6.83485	6.85351	6.81333	6.93855
			10.896	7.24544	7.34429	7.20084	7.12795	7.17594	7.16941	7.21284	7.21096								5.448	7.10593	7.05964	6.88564	7.02862	6.83973	6.79659	6.95269
			10.902	7.34413	7.28166	7.14559	7.10276	7.19353	7.13004	7.2873	7.21214								5.451	7.32621	7.1767	7.03849	7.10949	6.8995	6.8333	7.06395
			10.908	7.47943	7.16467	7.33439	7.19191	7.11416	7.20117	7.33257	7.25976								5.454	7.28178	7.15779	7.10109	7.07649	6.97838	6.91472	7.08504
			10.914	7.22859	7.32677	7.33892	7.17338	7.09884	7.22094	7.22962	7.23101								5.457	7.22925	7.09957	7.05345	6.95687	7.03129	6.91203	7.04708
			10.92	7.26552	7.22134	7.13111	7.02355	7.16093	7.12659	7.23107	7.16573								5.46	7.24743	7.11626	7.13271	6.84778	6.94403	6.79294	7.01353
			10.926	7.40071	7.1931	7.2267	7.09738	7.15852	7.28413	7.35409	7.24495								5.463	7.19688	6.9515	6.91178	6.89223	6.88956	6.79723	6.93986
			10.932	7.25725	7.37242	7.36404	7.24425	7.09028	7.2829	7.20388	7.25929								5.466	7.14632	7.07773	6.9621	6.89398	6.83457	6.8018	6.95275
			10.938	7.33127	7.25235	7.1235	7.12316	7.17813	7.15022	7.25915	7.20254								5.469	7.17359	7.12817	7.031	7.08656	6.90144	6.9066	7.03789
			10.944	7.39934	7.20834	7.27022	7.08597	7.20481	7.25891	7.31704	7.24923								5.472	7.2803	7.19721	6.94497	7.12398	6.98335	7.00378	7.08893
			10.95	7.26911	7.36205	7.24714	7.25483	7.14365	7.33956	7.17649	7.25612								5.475	7.3616	7.1346	7.03752	7.01516	6.97928	6.97436	7.08375
			10.956	7.26939	7.26817	7.14766	6.98329	7.18875	7.18992	7.25772	7.18641								5.478	7.30296	6.9905	7.09817	6.98425	6.95611	6.88213	7.03569
			10.962	7.37219	7.17231	7.21685	7.09761	7.21274	7.18235	7.2839	7.21971								5.481	7.28575	7.00429	7.06234	6.95815	6.94015	6.77616	7.00447
			10.968	7.33098	7.37715	7.31488	7.19207	7.0394	7.27725	7.18045	7.2446								5.484	7.16339	7.05269	6.81634	6.98537	6.86845	6.83113	6.95289
			10.974	7.27861	7.36499	7.16051	7.15582	7.22544	7.14113	7.20526	7.21882								5.487	7.08681	7.07875	6.97201	7.05138	7.04169	6.92567	7.02605
			10.98	7.42093	7.1764	7.18893	7.06244	7.23097	7.22416	7.32153	7.23219								5.49	7.20945	7.2596	7.05557	7.10108	6.95938	7.03025	7.10255
			10.986	7.34553	7.28728	7.2306	7.24671	7.05062	7.2794	7.2241	7.23775								5.493	7.28499	7.12871	7.13406	6.969	6.99737	6.98163	7.08263
			10.992	7.32058	7.30905	7.20312	7.20787	7.17235	7.19873	7.13482	7.22093								5.496	7.23382	7.05904	7.009	6.90279	7.00229	6.83969	7.00777
			10.998	7.4407	7.20367	7.1343	7.00718	7.2499	7.19098	7.26832	7.21358								5.499	7.19585	6.99326	6.95595	6.9157	6.93622	6.76799	6.96083
			11.004	7.4519	7.3198	7.22704	7.281	7.16197	7.30553	7.19493	7.27745								5.502	7.17019	6.98479	6.8768	6.93304	6.86643	6.85272	6.94733
			11.01	7.18754	7.32904	7.16734	7.17753	7.12704	7.12971	7.09442	7.17323								5.505	7.11586	7.10527	6.90271	7.02654	6.95893	6.86009	6.9949
			11.016	7.38595	7.22507	7.15926	7.08159	7.27412	7.13884	7.21823	7.21186								5.508	7.20213	7.18891	7.07675	7.14984	6.988	6.96973	7.09589
			11.022	7.35409	7.28004	7.27678	7.19172	7.05046	7.26522	7.24891	7.23817								5.511	7.20689	7.16456	7.14678	7.07877	6.99434	6.98622	7.09626
			11.028	7.26486	7.2892	7.26319	7.17408	7.13955	7.16087	7.11206	7.20054								5.514	7.38087	7.08494	7.06747	6.98861	7.07763	6.91638	7.08598
			11.034	7.29898	7.21845	7.12236	7.09351	7.2985	7.1281	7.24076	7.20009								5.517	7.28457	7.00383	6.94395	6.84658	7.01939	6.80241	6.98345
			11.04	7.39385	7.1577	7.27457	7.25255	7.16601	7.2064	7.25098	7.24315								5.52	7.14198	7.10037	6.84679	6.82693	6.87087	6.84487	6.93863
			11.046	7.27692	7.36386	7.2885	7.11964	7.12997	7.28268	7.12171	7.22618								5.523	7.11378	7.1038	6.91956	6.92303	6.92476	6.79942	6.96406
			11.052	7.27113	7.20835	7.15382	6.99433	7.20832	7.15824	7.23488	7.17558								5.526	7.24614	7.22094	6.97973	7.12049	6.96253	7.01302	7.09048
			11.058	7.43587	7.23492	7.25384	7.16021	7.1812	7.2224	7.17941	7.23826								5.529	7.19964	7.18385	7.03614	7.13328	6.99832	6.94597	7.08287
			11.064	7.32616	7.45642	7.30546	7.16965	7.11888	7.20496	7.19411	7.25366								5.532	7.27452	7.12943	7.08423	7.05564	6.98949	6.91019	7.07392
			11.07	7.36199	7.26083	7.18382	6.9738	7.27953	7.13564	7.22388	7.20278								5.535	7.218	7.00946	6.89508	6.93532	6.92321	6.88575	6.9778
			11.076	7.44189	7.22802	7.28743	7.21715	7.19252	7.27179	7.25932	7.27116								5.538	7.10375	7.07312	6.94284	6.91332	6.82273	6.8811	6.95614
			11.082	7.35187	7.34221	7.30132	7.16406	7.16814	7.3362	7.08182	7.24937								5.541	7.13502	7.12142	6.81538	7.00503	6.91442	6.92495	6.98604
			11.088	7.32435	7.30098	7.13626	7.08323	7.23322	7.11899	7.20721	7.20061								5.544	7.14221	7.18584	6.94907	7.01531	6.85541	6.95971	7.01792
			11.094	7.38653	7.23255	7.18676	7.05317	7.18726	7.18624	7.28502	7.21679								5.547	7.3204	7.16871	6.98759	7.06776	6.99416	6.93201	7.07844
			11.1	7.26224	7.35928	7.34021	7.20934	7.11304	7.2553	7.19283	7.24746								5.55	7.21025	7.1448	7.04599	7.11444	7.03042	6.94405	7.08166
			11.106	7.36084	7.21323	7.25115	7.10557	7.1995	7.18568	7.2063	7.21747								5.553	7.22723	6.99285	6.92011	6.90343	6.99984	6.79949	6.97382
			11.112	7.4321	7.20004	7.21019	7.12627	7.23473	7.17921	7.2879	7.23863								5.556	7.21681	7.18093	6.8533	6.88366	6.97671	6.80712	6.98642
			11.118	7.30294	7.25852	7.3871	7.24195	7.06312	7.23103	7.1025	7.22674								5.559	7.12587	7.18101	6.91861	6.89188	6.94032	6.84247	6.98336
			11.124	7.23281	7.26821	7.3036	7.17434	7.08527	7.12874	7.10411	7.1853								5.562	7.04143	7.23859	6.88105	6.97832	6.81022	7.02931	6.99648
			11.13	7.35907	7.22179	7.21424	6.99134	7.24973	7.20132	7.2674	7.21498								5.565	7.21241	7.10936	6.98825	7.11466	6.97096	7.00314	7.06646
			11.136	7.30484	7.29227	7.39266	7.28321	7.10415	7.33531	7.12744	7.26284								5.568	7.2341	7.13342	7.02221	7.11939	7.08259	7.06107	7.1088
			11.142	7.25856	7.36907	7.2093	7.09156	7.18474	7.12092	7.16721	7.20019								5.571	7.21653	7.03383	7.01708	7.00906	6.87876	6.9409	7.01603
			11.148	7.46075	7.19761	7.17974	7.11224	7.18828	7.1849	7.20704	7.21865								5.574	7.22999	6.99892	6.88129	6.88034	6.8897	6.83446	6.95245
			11.154	7.3705	7.21232	7.29223	7.20907	6.95718	7.24082	7.25223	7.21919								5.577	7.14202	7.11875	6.8087	6.98308	6.82752	6.88922	6.96155
			11.16	7.27983	7.25855	7.18274	7.11349	7.14296	7.20001	7.18688	7.19492								5.58	7.10347	7.12917	6.88897	7.02709	6.7532	6.9033	6.96753
			11.166	7.41517	7.129	7.11724	7.07249	7.21009	7.1521	7.33175	7.20398								5.583	7.17757	7.21553	7.01027	7.09957	6.92989	6.96387	7.06612
			11.172	7.30916	7.25253	7.28497	7.20752	7.03752	7.26227	7.17958	7.21908								5.586	7.25651	7.14818	7.02623	7.05421	6.99589	6.88412	7.06086
			11.178	7.31341	7.34839	7.22143	7.0611	7.05829	7.20389	7.12808	7.19065								5.589	7.23733	7.08929	6.97464	6.93572	7.033	6.90074	7.02845
			11.184	7.42812	7.15057	7.14669	7.02382	7.1425	7.17627	7.3656	7.2048								5.592	7.15806	7.10469	6.88473	6.89087	6.90262	6.83486	6.96264
			11.19	7.46445	7.25611	7.30515	7.31188	7.06127	7.26053	7.20862	7.26686								5.595	7.03024	7.07889	6.90398	6.84085	6.85381	6.70881	6.90276
			11.196	7.23907	7.30835	7.2774	7.22478	7.04991	7.1816	7.04711	7.18975								5.598	7.02976	7.21165	6.88402	6.99696	6.80025	6.88566	6.96805
			11.202	7.47439	7.18503	7.19268	6.94208	7.14174	6.99064	7.20686	7.16192								5.601	7.0875	7.21103	6.90757	6.96285	6.91934	6.83915	6.98791
			11.208	7.33185	7.20754	7.20772	7.20214	7.04382	7.15043	7.26534	7.20126								5.604	7.25013	7.19199	7.02972	7.03179	7.0115	6.98214	7.08288
			11.214	7.29291	7.30713	7.21243	7.16957	7.05602	7.15304	7.13282	7.18913								5.607	7.24696	7.17958	7.15944	6.99542	6.91578	6.9201	7.06954
			11.22	7.38122	7.22424	7.16789	6.99916	7.14473	7.07847	7.22154	7.17389								5.61	7.19309	7.02717	6.91178	6.8667	6.93757	6.90795	6.97404
			11.226	7.40589	7.16673	7.266	7.15172	7.09877	7.13988	7.39666	7.23223								5.613	7.22451	7.01902	6.88182	6.85897	6.83188	6.76697	6.93053
			11.232	7.21145	7.35176	7.31049	7.14678	6.98337	7.22949	7.25322	7.21236								5.616	7.17306	7.22269	6.9561	6.93937	6.85216	6.87243	7.00263
			11.238	7.39632	7.20154	7.11893	7.06236	7.0909	6.99369	7.22939	7.15616								5.619	7.14182	7.27604	6.90355	7.01714	6.83748	7.03638	7.0354
			11.244	7.37046	7.13582	7.12529	7.09685	7.04687	7.20432	7.30879	7.18406								5.622	7.23444	7.20415	7.00822	7.03535	6.9714	6.94785	7.0669
			11.25	7.29162	7.31972	7.26072	7.22121	7.03359	7.27877	7.21621	7.23169								5.625	7.25466	7.07977	7.0792	6.97653	6.90876	6.9832	7.04702
			11.256	7.33434	7.24911	7.01891	7.07585	7.06717	7.07889	7.27221	7.15664								5.628	7.23154	7.01962	6.87021	6.93261	6.99027	6.89152	6.98929
			11.262	7.32084	7.20189	7.19371	7.10636	7.11621	7.21596	7.39008	7.22072								5.631	7.28218	7.02178	6.85945	6.94193	6.93832	6.72814	6.96197
			11.268	7.31647	7.33548	7.27047	7.20414	6.93554	7.13722	7.18052	7.19712								5.634	7.15183	7.12969	6.8985	6.93675	6.86264	6.80734	6.96446
			11.274	7.32034	7.24908	7.12315	6.98908	7.07276	7.16151	7.21902	7.16213								5.637	7.09054	7.29023	6.9366	6.99471	6.84484	6.89979	7.00945
			11.28	7.38873	7.15007	7.07904	7.04774	7.14895	7.14116	7.35987	7.18794								5.64	7.16352	7.17336	7.10275	7.01407	6.90088	7.03661	7.0652
			11.286	7.29398	7.26778	7.255	7.16703	7.06266	7.18334	7.24746	7.21104								5.643	7.35055	7.19095	7.06017	7.08373	7.02384	6.9718	7.1135
			11.292	7.32349	7.26241	7.13228	6.98787	7.02404	7.12276	7.16936	7.14603								5.646	7.25727	7.06862	6.99851	6.94723	6.9627	6.8601	7.01574
			11.298	7.49475	7.29582	7.09075	7.11065	7.20529	7.18748	7.21343	7.22831								5.649	7.17518	7.0916	6.90505	6.96974	6.82033	6.87642	6.97305
			11.304	7.34019	7.25421	7.26814	7.285	7.0909	7.27393	7.27484	7.25532								5.652	7.19146	7.17321	6.83224	6.9441	6.84268	6.74119	6.95415
			11.31	7.23806	7.31614	7.2444	7.06338	7.06657	7.12197	7.18168	7.17603								5.655	7.15097	7.26182	7.00406	7.03451	6.78715	6.85142	7.01499
			11.316	7.43568	7.21566	7.12163	7.06519	7.2583	7.15424	7.32401	7.22496								5.658	7.17316	7.19745	6.94668	7.06458	6.83927	6.93244	7.0256
			11.322	7.40922	7.28575	7.17978	7.25156	7.05577	7.3584	7.28333	7.26054								5.661	7.40244	7.26955	6.98347	7.00694	6.88739	6.94375	7.08225
			11.328	7.3375	7.34725	7.28556	7.18496	7.00569	7.21334	7.2076	7.22599								5.664	7.29378	6.90909	6.98705	6.92506	6.8994	6.91785	6.98871
			11.334	7.40154	7.19549	7.11393	7.07376	7.23994	7.10527	7.24033	7.19575								5.667	7.20034	7.03663	6.92513	6.81221	6.83525	6.78714	6.93279
			11.34	7.38213	7.32635	7.29262	7.22907	7.14374	7.36991	7.25711	7.28585								5.67	7.11139	7.07883	6.89325	6.89021	6.84339	6.75785	6.92915
			11.346	7.22058	7.38395	7.28183	7.18246	7.09798	7.21113	7.18518	7.2233								5.673	7.10751	7.19195	6.86357	6.90136	6.78328	6.90881	6.95941
			11.352	7.42824	7.28802	7.18418	7.04152	7.27588	7.12891	7.34148	7.24118								5.676	7.2519	7.21607	6.97395	6.98465	6.85803	6.94407	7.03811
			11.358	7.36485	7.22902	7.31151	7.19542	7.16118	7.28406	7.27515	7.26017								5.679	7.37463	7.21104	7.13225	6.98599	6.93924	7.04421	7.11456
			11.364	7.27096	7.31513	7.20566	7.2088	7.11052	7.24277	7.15665	7.21579								5.682	7.30374	7.10379	7.05381	6.98737	6.93189	6.88088	7.04358
			11.37	7.31923	7.1601	7.14376	7.09769	7.28119	7.19017	7.21014	7.20033								5.685	7.33479	7.08612	6.94325	6.90061	6.95604	6.88501	7.01764
			11.376	7.44976	7.15248	7.28581	7.1944	7.1529	7.38463	7.23233	7.26462								5.688	7.153	7.00323	6.9204	6.91969	6.81483	6.72872	6.92331
			11.382	7.21935	7.30333	7.3053	7.19924	7.0822	7.23551	7.09922	7.20631								5.691	7.19208	7.19582	6.94613	6.99635	6.82977	6.82359	6.99729
			11.388	7.30546	7.22599	7.13656	7.05277	7.23239	7.12088	7.258	7.19029								5.694	7.28407	7.14299	6.93108	7.0991	6.86875	6.89617	7.03703
			11.394	7.42837	7.20909	7.23355	7.213	7.19965	7.27086	7.31573	7.26718								5.697	7.22115	7.1897	7.03563	7.03547	6.90316	7.00471	7.06497
			11.4	7.2199	7.35474	7.2619	7.20045	7.15143	7.20638	7.24094	7.23368								5.7	7.45738	7.1756	7.07324	7.03509	6.92806	6.88942	7.09313
			11.406	7.32906	7.23685	7.10296	7.07997	7.2077	7.17888	7.29294	7.20405								5.703	7.38055	7.05425	7.03965	6.8795	6.9023	6.79612	7.00873
			11.412	7.42686	7.18561	7.25441	7.25654	7.20031	7.26832	7.29514	7.2696								5.706	7.18793	6.97647	6.88637	6.80427	6.75721	6.83811	6.90839
			11.418	7.29407	7.3152	7.2335	7.27375	7.08621	7.33425	7.17928	7.24518								5.709	7.14424	7.01483	6.92543	6.94204	6.79024	6.86796	6.94746
			11.424	7.35961	7.2274	7.18614	7.16094	7.21366	7.15471	7.20624	7.21553								5.712	7.21747	7.23153	6.94084	7.03354	6.80523	6.92279	7.02523
			11.43	7.38454	7.17905	7.20269	7.20096	7.24942	7.17499	7.41539	7.25815								5.715	7.34603	7.17097	7.03328	6.99452	6.90019	6.94239	7.06456
			11.436	7.26416	7.28618	7.37167	7.35182	7.04024	7.29552	7.1531	7.25181								5.718	7.28672	7.14623	6.99224	7.04339	6.94099	6.86074	7.04505
			11.442	7.27794	7.33357	7.17986	7.17546	7.17331	7.11469	7.24884	7.21481								5.721	7.38387	7.00132	6.97647	6.83802	6.95652	6.7768	6.98883
			11.448	7.45631	7.17439	7.17694	7.16708	7.2241	7.20966	7.33082	7.24847								5.724	7.22018	7.01275	7.01623	6.93412	6.86532	6.86654	6.98586
			11.454	7.32558	7.31701	7.25059	7.24412	7.13989	7.36402	7.21087	7.26458								5.727	7.15933	7.00175	6.97893	7.02517	6.7491	6.82303	6.95622
			11.46	7.30225	7.20425	7.17242	7.20586	7.23963	7.16846	7.23286	7.21796								5.73	7.21265	7.10692	6.88058	7.05944	6.82592	6.98483	7.01173
			11.466	7.39152	7.14069	7.07885	7.15373	7.25564	7.15066	7.2264	7.19964								5.733	7.31208	7.18085	7.04889	7.03431	6.89275	6.93761	7.06775
			11.472	7.34369	7.16646	7.26494	7.2431	7.07294	7.25302	7.17815	7.21747								5.736	7.36239	7.11267	7.05745	6.95434	6.8671	7.03713	7.06518
			11.478	7.22652	7.26629	7.2561	7.17643	7.14953	7.11055	7.13665	7.18887								5.739	7.3956	7.03376	6.99347	6.85216	6.89118	6.8136	6.99663
			11.484	7.40858	7.20555	7.18755	7.09428	7.19973	7.20508	7.37648	7.23961								5.742	7.26839	7.03558	6.9098	6.81905	6.85051	6.76544	6.94146
			11.49	7.32611	7.27403	7.25003	7.29499	7.08678	7.27075	7.23855	7.24875								5.745	7.21503	6.93588	6.91918	6.86916	6.91043	6.84526	6.94916
			11.496	7.19836	7.27289	7.20886	7.14489	7.16239	7.16839	7.09261	7.17834								5.748	7.25783	7.0603	6.84485	7.01572	6.79564	6.89721	6.97859
			11.502	7.34149	7.15951	7.13009	7.05857	7.21863	7.09868	7.34339	7.19291								5.751	7.24707	7.15272	6.99332	7.02798	6.85389	6.97841	7.04223
			11.508	7.38876	7.25011	7.33394	7.20918	7.16172	7.28201	7.26871	7.27063								5.754	7.42247	7.1102	7.0721	6.98321	6.93854	6.99502	7.08693
			11.514	7.23133	7.3647	7.15093	7.1958	7.04182	7.18971	7.15427	7.1898								5.757	7.34416	7.1022	7.04554	6.98188	6.96771	6.80824	7.04162
			11.52	7.35984	7.20872	7.14664	7.00596	7.15509	7.15928	7.17531	7.17298								5.76	7.21107	7.0061	6.98683	6.82373	6.9718	6.80006	6.9666
			11.526	7.41133	7.26239	7.15751	7.18675	7.05599	7.29501	7.24105	7.23								5.763	7.2246	7.03074	6.97875	6.90796	6.92243	6.85022	6.98578
			11.532	7.19398	7.31218	7.17286	7.20942	7.12347	7.26149	7.14913	7.20322								5.766	7.226	7.08422	6.95346	7.01227	6.7531	6.81847	6.97459
			11.538	7.39982	7.23106	7.09677	7.04232	7.16984	7.11929	7.22955	7.18409								5.769	7.23386	7.15855	7.01719	7.03892	6.79684	6.86054	7.01765
			11.544	7.43397	7.20152	7.19643	7.15162	7.06546	7.25756	7.33167	7.23403								5.772	7.42757	7.09734	6.97285	6.98326	6.91558	7.03086	7.07124
			11.55	7.22598	7.33481	7.18903	7.20786	7.01569	7.14952	7.20924	7.1903								5.775	7.3733	7.10114	7.00852	6.94811	7.06043	6.89076	7.06371
			11.556	7.36874	7.25396	7.12932	7.00132	7.23602	7.10816	7.28054	7.19687								5.778	7.31681	6.88387	6.94441	6.90432	6.8285	6.77961	6.94292
			11.562	7.37713	7.2194	7.22097	7.18822	7.07292	7.27332	7.25233	7.22919								5.781	7.23831	6.96246	6.98558	6.95066	6.91972	6.76037	6.96952
			11.568	7.24112	7.31325	7.29876	7.1896	7.04714	7.22025	7.13391	7.20629								5.784	7.18013	6.92071	6.95715	6.98375	6.81083	6.79967	6.94204
			11.574	7.32146	7.16598	7.16833	7.15305	7.16388	7.07319	7.26437	7.18718								5.787	7.25404	7.09401	6.95956	7.04868	6.87157	6.92498	7.02547
			11.58	7.42446	7.27158	7.09262	7.11689	7.07304	7.17411	7.2804	7.20473								5.79	7.33785	7.2559	6.95747	7.05609	6.94784	6.97012	7.08754
			11.586	7.28011	7.28141	7.24744	7.18471	6.99343	7.25422	7.18202	7.20333								5.793	7.40931	7.04562	6.99441	6.98905	6.99037	7.01509	7.07397
			11.592	7.19126	7.19136	7.14408	7.04874	7.15203	7.07903	7.17875	7.14075								5.796	7.29726	7.02972	7.00163	6.83428	6.94807	6.93214	7.00718
			11.598	7.488	7.21867	7.23365	7.11913	7.11725	7.11687	7.32443	7.23114								5.799	7.14724	6.92105	6.86627	6.87653	6.92646	6.83404	6.9286
			11.604	7.39369	7.31093	7.29049	7.25274	7.0006	7.17461	7.19995	7.23186								5.802	7.19907	7.02179	6.88081	6.88932	6.87674	6.84264	6.95173
			11.61	7.32258	7.2984	7.26064	7.10428	7.12603	7.13207	7.22996	7.21057								5.805	7.1304	7.09348	6.88693	7.15165	6.78633	6.95276	7.00026
			11.616	7.37505	7.13288	7.18899	7.07688	7.2036	7.10155	7.34931	7.20404								5.808	7.33724	7.11626	7.03299	7.04737	6.96232	6.92923	7.0709
			11.622	7.2799	7.3567	7.46014	7.15287	7.07596	7.26293	7.19175	7.25432								5.811	7.42784	7.08387	6.97499	7.00111	6.93681	6.92349	7.05802
			11.628	7.42865	7.36955	7.26654	7.09075	7.13649	7.10571	7.17113	7.22412								5.814	7.2589	7.0762	6.967	6.93687	7.00046	6.92227	7.02695
			11.634	7.34189	7.18956	7.18812	7.04152	7.18627	7.20677	7.31348	7.20966								5.817	7.23965	6.90853	6.91854	6.77066	6.83254	6.75175	6.90361
			11.64	7.29683	7.2771	7.35262	7.18447	7.02619	7.32317	7.16297	7.23191								5.82	7.12687	7.03861	6.9629	6.94076	6.79656	6.75275	6.93641
			11.646	7.29447	7.27256	7.28614	7.02681	7.10763	7.14979	7.26839	7.20083								5.823	7.21266	7.1074	6.87634	6.95173	6.86866	6.7404	6.95953
			11.652	7.48623	7.14163	7.29183	7.06851	7.204	7.10827	7.36725	7.23825								5.826	7.2883	7.09751	6.96633	7.15802	6.95801	6.9622	7.07173
			11.658	7.37262	7.39949	7.41662	7.16301	7.06486	7.20937	7.23354	7.26564								5.829	7.28116	7.05667	7.08119	6.98771	6.94515	6.99817	7.05834
			11.664	7.26334	7.33082	7.25879	7.1436	7.17975	7.20488	7.17498	7.22231								5.832	7.33501	7.09026	7.02919	6.99023	6.99635	7.02297	7.07734
			11.67	7.37399	7.19097	7.08468	7.05091	7.2982	7.13305	7.23022	7.19457								5.835	7.12701	7.11268	7.04903	6.86641	6.92042	6.80775	6.98055
			11.676	7.3984	7.23044	7.30115	7.21381	7.19887	7.29256	7.33878	7.282								5.838	7.2077	7.01519	6.87029	6.91512	6.98091	6.8202	6.96823
			11.682	7.25871	7.43792	7.27165	7.11069	7.10076	7.16515	7.18731	7.21889								5.841	7.20663	7.06858	6.88283	7.06235	6.84849	6.87248	6.99023
			11.688	7.4857	7.20818	7.18421	7.07105	7.32632	7.06996	7.21732	7.22325								5.844	7.22247	7.11258	7.00495	7.1199	6.89526	7.06613	7.07022
			11.694	7.40995	7.31637	7.33005	7.1794	7.17077	7.24493	7.32154	7.28186								5.847	7.27649	7.1776	7.07413	7.10957	7.00718	7.00001	7.1075
			11.7	7.28389	7.36338	7.27439	7.21176	7.08712	7.27114	7.16382	7.2365								5.85	7.35569	7.01225	6.96402	6.9635	7.08129	6.92353	7.05005
			11.706	7.33237	7.30565	7.19313	7.06753	7.27138	7.22022	7.26511	7.23649								5.853	7.32723	6.97295	6.98387	6.84816	7.06085	6.87213	7.01086
			11.712	7.46092	7.20987	7.32125	7.10767	7.21151	7.24078	7.37838	7.27577								5.856	7.14164	6.94117	6.81904	6.85721	6.90412	6.80516	6.91139
			11.718	7.24961	7.35564	7.26006	7.19523	7.07813	7.28848	7.237	7.23774								5.859	7.13316	7.04983	6.90762	6.94663	6.8191	6.81844	6.9458
			11.724	7.35022	7.21259	7.17107	7.10722	7.21555	7.11622	7.27426	7.20673								5.862	7.24141	7.15397	6.94459	6.98358	6.85685	6.95959	7.02333
			11.73	7.37794	7.25174	7.18919	7.10703	7.2533	7.19565	7.34223	7.2453								5.865	7.30331	7.18186	7.03686	7.09796	6.93266	6.94846	7.08352
			11.736	7.25575	7.3353	7.24275	7.21621	7.06445	7.25718	7.21033	7.226								5.868	7.30899	7.06691	6.99725	7.02785	7.13317	6.97283	7.0845
			11.742	7.26084	7.2936	7.19748	7.06795	7.27031	7.18764	7.25872	7.21951								5.871	7.23721	7.04317	6.96631	6.82453	7.03783	6.83324	6.99038
			11.748	7.50072	7.17783	7.25047	7.0743	7.27716	7.24254	7.30621	7.26132								5.874	7.12295	7.11479	6.99847	6.93094	6.87214	6.88176	6.98684
			11.754	7.34361	7.40187	7.32222	7.27638	7.0821	7.28016	7.1921	7.2712								5.877	7.11499	7.04949	6.88008	6.97961	6.8069	6.81857	6.94161
			11.76	7.25253	7.21062	7.19301	7.08453	7.19176	7.15358	7.26209	7.19259								5.88	7.26586	7.15811	6.99787	7.01903	6.89208	6.96696	7.04999
			11.766	7.40095	7.2115	7.21027	7.12843	7.27555	7.24826	7.37036	7.26362								5.883	7.27421	7.13868	7.03211	7.04903	6.94069	6.94865	7.0639
			11.772	7.36562	7.27575	7.24072	7.16448	7.0779	7.24054	7.17827	7.22047								5.886	7.36884	7.17055	7.08828	6.97823	7.0517	6.94631	7.10065
			11.778	7.35051	7.40085	7.2106	7.09364	7.236	7.1856	7.12048	7.22824								5.889	7.28438	7.05361	7.02024	6.89176	6.9502	6.89906	7.01654
			11.784	7.40174	7.151	7.11173	7.12938	7.24891	7.1152	7.40269	7.22295								5.892	7.15606	6.97167	6.89569	6.96299	6.83578	6.7765	6.93311
			11.79	7.33742	7.32195	7.26801	7.24097	7.12576	7.25864	7.19168	7.2492								5.895	7.07714	6.95459	6.8748	7.00092	6.84304	6.87776	6.93804
			11.796	7.31265	7.26888	7.14674	7.11923	7.18253	7.17447	7.19563	7.20002								5.898	7.11836	7.13591	6.92627	6.94774	6.96165	6.88038	6.99505
			11.802	7.37008	7.14494	7.17758	7.11898	7.26357	7.15054	7.31688	7.22037								5.901	7.26796	7.18116	6.95952	7.06067	6.97235	6.86782	7.05158
			11.808	7.31531	7.35709	7.28754	7.31902	7.13825	7.30113	7.28128	7.28566								5.904	7.28564	7.11453	7.11658	6.98921	6.96826	7.00606	7.08005
			11.814	7.27575	7.30003	7.16519	7.20027	7.10661	7.2378	7.12711	7.20182								5.907	7.24581	7.06345	7.05218	6.99698	7.06005	6.86782	7.04772
			11.82	7.43629	7.18877	7.11152	7.07481	7.21064	7.1895	7.26917	7.21153								5.91	7.17085	7.04526	7.0008	6.86883	6.93678	6.85479	6.97955
			11.826	7.34922	7.25277	7.23475	7.25577	7.1516	7.28712	7.29576	7.261								5.913	7.08179	7.04921	6.92151	6.90005	6.83967	6.7339	6.92102
			11.832	7.21974	7.38754	7.21524	7.19045	7.08117	7.22867	7.11792	7.20582								5.916	7.11009	7.10527	6.98814	6.91309	6.89375	6.90299	6.98556
			11.838	7.34666	7.22939	7.10885	7.11123	7.2148	7.15423	7.28051	7.20653								5.919	7.15067	7.15163	6.94823	6.95232	6.80697	6.96678	6.9961
			11.844	7.38891	7.29049	7.21524	7.1805	7.06408	7.26508	7.18445	7.22697								5.922	7.26118	7.08158	7.07267	7.00763	6.91239	6.97679	7.05204
			11.85	7.25523	7.45019	7.21325	7.20375	7.0961	7.26587	7.10354	7.22685								5.925	7.32243	7.07895	7.14943	6.96707	6.99681	6.92447	7.07319
			11.856	7.39454	7.21418	7.03363	7.08243	7.2349	7.12508	7.20037	7.18359								5.928	7.1092	7.0336	6.93386	6.86848	6.96582	6.85056	6.96025
			11.862	7.31416	7.196	7.21986	7.20799	7.12881	7.21159	7.24131	7.2171								5.931	7.15438	7.11755	6.94229	6.82845	6.88112	6.75691	6.94679
			11.868	7.26804	7.33726	7.22083	7.19495	7.06568	7.24884	7.19066	7.21804								5.934	7.00735	7.04714	6.9195	7.04443	6.83375	6.77212	6.93738
			11.874	7.39213	7.1595	7.08985	7.08661	7.08826	7.1651	7.13994	7.1602								5.937	7.17586	7.25992	6.93194	6.97404	6.92259	6.90219	7.02776
			11.88	7.38248	7.13969	7.17725	7.19088	7.17325	7.21742	7.30127	7.22603								5.94	7.23662	7.17125	7.06501	6.96719	6.92175	6.96511	7.05449
			11.886	7.31269	7.33076	7.2184	7.25107	7.01719	7.14363	7.107	7.19725								5.943	7.27937	7.09523	7.15633	6.95006	6.94862	6.96938	7.0665
			11.892	7.38955	7.20227	7.08299	7.06735	7.23962	7.08565	7.12829	7.17082								5.946	7.14568	7.10677	7.04584	6.87872	6.93019	6.95558	7.01046
			11.898	7.44873	7.10728	7.19589	7.25472	7.20474	7.20688	7.19035	7.2298								5.949	7.05143	6.99773	6.89302	6.88794	6.92934	6.81924	6.92978
			11.904	7.28241	7.36531	7.30907	7.20355	7.1305	7.18571	7.11894	7.22793								5.952	7.01344	7.19868	6.8418	6.88189	6.88428	6.85973	6.94664
			11.91	7.39827	7.19516	7.1198	7.0988	7.20236	7.09307	7.18409	7.18451								5.955	7.09685	7.26183	6.91214	6.99847	6.90045	6.83307	7.00047
			11.916	7.4691	7.21274	7.15549	7.14652	7.12898	7.21257	7.31557	7.23442								5.958	7.2152	7.33289	7.03964	7.05302	6.98526	7.00431	7.10505
			11.922	7.273	7.35625	7.24209	7.16744	7.07018	7.27951	7.1952	7.22624								5.961	7.3143	7.14582	7.06607	7.01164	6.92913	6.84307	7.05167
			11.928	7.32944	7.28221	7.19512	7.1192	7.15345	7.07149	7.13277	7.18338								5.964	7.29363	7.12171	6.95582	6.84887	6.9931	6.82213	7.00587
			11.934	7.431	7.21316	7.12225	7.15194	7.16547	7.10061	7.28394	7.20977								5.967	7.24984	7.00059	6.98519	6.90272	6.85039	6.82346	6.9687
			11.94	7.2734	7.39093	7.35906	7.23545	7.019	7.21366	7.24537	7.24813								5.97	7.02231	7.05151	6.93043	6.82837	6.80749	6.71182	6.89199
			11.946	7.37241	7.15972	7.20383	7.15596	7.218	7.08713	7.14466	7.19167								5.973	7.07736	7.13662	6.89827	6.97564	6.97154	6.85752	6.98616
			11.952	7.36969	7.25674	7.20302	7.10131	7.19382	7.05778	7.33719	7.21708								5.976	7.16945	7.18705	6.97235	7.10499	6.95806	7.00583	7.06629
			11.958	7.28631	7.35382	7.26865	7.29861	7.1593	7.09846	7.20823	7.23906								5.979	7.29325	7.19655	7.12303	6.99562	7.1105	6.89096	7.10165
			11.964	7.28077	7.34457	7.16283	7.15598	7.0846	7.12512	7.17764	7.19022								5.982	7.22488	7.10239	7.10518	6.90794	6.95298	6.93403	7.0379
			11.97	7.40998	7.2511	7.23234	7.21591	7.27495	7.06291	7.34693	7.2563								5.985	7.11356	7.08801	6.96658	6.84808	6.99288	6.86473	6.97897
			11.976	7.35646	7.26128	7.31276	7.28102	7.05636	7.15573	7.3097	7.24762								5.988	7.1591	7.03472	6.93693	6.85529	6.92853	6.73025	6.9408
			11.982	7.26525	7.41964	7.20727	7.12047	7.11586	7.07185	7.18589	7.19803								5.991	7.11802	7.16218	6.81698	6.93484	6.80934	6.87603	6.9529
[truncated: 184,025 more rows]
[truncated: 1 more columns]

## Sheet: Figure S4
Figure S3
WT_0.5 uM CTP				1st	2nd	3rd	4th	5th	6th	7th	8th	Average			T114S,S115T_30 uM CTP				1st	2nd	3rd	4th	5th	6th	7th	Average			T114A,S115T_50 uM CTP				1st	2nd	3rd	4th	5th	6th	Average			T114G,S115T_30 uM CTP				1st	2nd	3rd	4th
			Time (s)	Fluorescence (V)														Time (s)	Fluorescence (V)													Time (s)	Fluorescence (V)												Time (s)	Fluorescence (V)
			0.0015	7.38845	7.22361	7.32358	7.49926	7.65389	7.58964	7.39048	7.68434	7.46916						0.001	6.87036	6.857	6.93022	6.83702	6.84733	6.8949	6.77347	6.85861						0.0015	8.494	8.46088	8.51374	8.23083	8.40263	8.2372	8.38988						0.0015	7.83133	7.37024	7.55962	7.45937
			0.003	7.37908	7.47287	7.49314	7.33499	7.51823	7.56472	7.42857	7.59178	7.47292						0.002	7.0424	6.89531	6.90154	6.98624	7.11655	6.81998	6.95344	6.95935						0.003	8.62101	8.37649	8.75002	8.32634	8.49433	8.45827	8.50441						0.003	7.54078	7.5068	7.4382	7.59985
			0.0045	7.28394	7.25148	7.54	7.34795	7.32433	7.50647	7.48929	7.46397	7.40093						0.003	7.23518	6.97904	6.81548	6.90154	6.89439	6.9529	6.76506	6.9348						0.0045	8.50262	8.63269	8.38177	8.34535	8.30473	8.37963	8.42446						0.0045	7.30525	7.68841	7.23828	7.47381
			0.006	7.14174	7.3359	7.33064	7.48202	7.20728	7.58379	7.42675	7.26189	7.34625						0.004	7.26143	7.04046	6.84071	6.84694	6.81047	6.68271	6.77683	6.89422						0.006	8.42667	8.69433	8.49601	8.63528	8.25016	8.37284	8.47921						0.006	7.33333	7.64054	7.35862	7.53312
			0.0075	7.27884	7.555	7.39047	7.25799	7.26866	7.51431	7.48849	7.2492	7.37537						0.005	7.20869	6.87772	6.8044	6.7866	6.87306	6.75874	6.98264	6.89884						0.0075	8.34932	8.64031	8.36276	8.46803	8.31806	8.26015	8.39977						0.0075	7.35445	7.64289	7.39408	7.59802
			0.009	7.2719	7.4077	7.20854	7.2005	7.24571	7.40451	7.51383	7.2532	7.31324						0.006	7.13418	6.90333	6.82537	6.8168	6.79098	6.75698	6.85519	6.86898						0.009	8.25481	8.6049	8.39869	8.58509	8.19676	8.48671	8.42116						0.009	7.33366	7.7264	7.48669	7.70647
			0.0105	7.29459	7.44336	7.49724	7.57813	7.15877	7.46968	7.25267	7.3456	7.38						0.007	6.98537	6.76334	6.80953	6.68454	6.85689	6.74338	6.86833	6.81591						0.0105	8.35319	8.56275	8.34949	8.461	8.28648	8.37916	8.39868						0.0105	7.21928	7.69909	7.32965	7.54287
			0.012	7.36299	7.50673	7.38685	7.34151	7.22354	7.46493	7.28966	7.19659	7.3466						0.008	6.92876	6.98717	6.85946	6.74353	6.78796	6.81854	6.80137	6.84668						0.012	8.40552	8.46754	8.3871	8.45107	8.21496	8.4664	8.39876						0.012	7.16133	7.40144	7.32337	7.65972
			0.0135	7.26369	7.33227	7.31911	7.23696	7.16669	7.35428	7.27067	7.09586	7.25494						0.009	7.08882	6.76737	6.85299	6.91814	6.86612	6.84731	6.85854	6.88561						0.0135	8.65504	8.52538	8.54142	8.23884	8.21586	8.47484	8.4419						0.0135	7.35263	7.64564	7.38196	7.57443
			0.015	7.34278	7.27709	7.44996	7.44641	7.4647	7.52959	7.39658	7.11168	7.37735						0.01	6.96535	6.86477	6.86036	6.75165	6.62937	6.83731	6.83897	6.82111						0.015	8.71345	8.59576	8.51447	8.32185	8.25958	8.46348	8.4781						0.015	7.39503	7.62894	7.19251	7.56044
			0.0165	7.40628	7.47569	7.63646	7.49793	7.2693	7.57209	7.36983	7.36815	7.44947						0.011	6.85973	6.89701	6.86885	6.68836	6.59448	7.03629	6.78205	6.81811						0.0165	8.70715	8.4311	8.55446	8.29305	8.44839	8.53117	8.49422						0.0165	7.54062	7.58124	7.24127	7.47365
			0.018	7.33868	7.32735	7.39214	7.59009	7.53516	7.66127	7.30658	7.29667	7.43099						0.012	7.04119	7.04671	6.90844	6.75303	6.49548	6.91482	6.74351	6.84331						0.018	8.5012	8.23266	8.65677	8.27995	8.47097	8.44271	8.43071						0.018	7.51575	7.48858	7.23629	7.63794
			0.0195	7.38204	7.3152	7.3315	7.54845	7.43106	7.51262	7.39709	7.32443	7.4053						0.013	6.85728	6.95389	6.83301	6.86392	6.57929	6.96761	6.78984	6.83498						0.0195	8.41514	8.50396	8.63717	8.33426	8.54368	8.28758	8.45363						0.0195	7.63307	7.62235	7.2932	7.47129
			0.021	7.10706	7.41984	7.71807	7.47107	7.29569	7.68279	7.43472	7.42934	7.44482						0.014	6.92284	7.02793	6.95493	6.77044	6.53922	6.83595	6.77882	6.83288						0.021	8.44256	8.41173	8.58865	8.30674	8.36906	8.25351	8.39538						0.021	7.47448	7.55481	7.28486	7.46207
			0.0225	7.21891	7.35418	7.52569	7.41191	7.36937	7.55383	7.43865	7.48144	7.41925						0.015	7.06214	7.14471	6.90431	6.76501	6.57092	6.97318	6.93772	6.90829						0.0225	8.44426	8.40235	8.56395	8.56866	8.48683	8.32528	8.46522						0.0225	7.44849	7.69087	7.29607	7.55738
			0.024	7.23166	7.25167	7.30247	7.48326	7.3326	7.50332	7.48417	7.29769	7.36086						0.016	7.18652	7.13879	6.82399	6.76547	6.70396	6.96007	6.88489	6.92338						0.024	8.54003	8.66344	8.68058	8.58867	8.29873	8.308	8.51324						0.024	7.37666	7.69682	7.14063	7.65903
			0.0255	7.2239	7.37598	7.34	7.29445	7.17102	7.48561	7.55531	7.40829	7.35682						0.017	6.94812	6.90561	6.91383	6.66702	6.63946	6.72441	6.91212	6.81579						0.0255	8.30238	8.6414	8.67654	8.51078	8.23504	8.26083	8.43783						0.0255	7.27531	7.6762	7.28507	7.79881
			0.027	7.11345	7.48611	7.25228	7.42758	7.27019	7.41612	7.29116	7.20282	7.30747						0.018	7.10631	6.9433	6.73965	6.60188	6.68456	6.75772	6.78649	6.80285						0.027	8.14549	8.51099	8.34746	8.40921	8.34822	8.38761	8.35816						0.027	7.2956	7.5237	7.32392	7.67463
			0.0285	7.29532	7.51974	7.43583	7.34987	7.20842	7.32736	7.13621	7.21466	7.31093						0.019	7.05406	6.79784	6.84883	6.60422	6.55852	6.78731	6.96166	6.80178						0.0285	8.27639	8.54236	8.38367	8.26861	8.258	8.32794	8.34283						0.0285	7.20741	7.51025	7.39619	7.67791
			0.03	7.42585	7.53228	7.3785	7.40126	7.254	7.42313	7.38051	7.19154	7.37338						0.02	7.20814	6.89386	6.7492	6.68	6.60563	6.79933	6.83437	6.82436						0.03	8.48615	8.51483	8.58714	8.24209	8.34696	8.53103	8.45137						0.03	7.30265	7.71859	7.53054	7.68439
			0.0315	7.41702	7.44957	7.45926	7.41533	7.38609	7.49958	7.19476	7.4029	7.40306						0.021	7.2562	6.9873	6.87744	6.61677	6.73079	6.83429	6.79019	6.87043						0.0315	8.38184	8.45404	8.50711	8.31526	8.32737	8.48754	8.4122						0.0315	7.46063	7.57801	7.5578	7.62698
			0.033	7.40954	7.54476	7.42598	7.42355	7.45059	7.40302	7.29108	7.23935	7.39848						0.022	7.00841	6.73347	6.78522	6.67363	6.80068	6.71011	6.73399	6.77793						0.033	8.47768	8.3463	8.27906	8.42709	8.31615	8.51801	8.39405						0.033	7.5348	7.58407	7.62214	7.61585
			0.0345	7.42819	7.46427	7.47294	7.43083	7.61169	7.54595	7.22913	7.44469	7.45346						0.023	7.00494	6.77152	6.68532	6.67081	6.81134	6.76776	6.76206	6.78197						0.0345	8.63372	8.20538	8.40262	8.30733	8.54891	8.39109	8.41484						0.0345	7.51976	7.47621	7.58469	7.46785
			0.036	7.40259	7.34623	7.66938	7.31735	7.39973	7.58873	7.41859	7.54554	7.46102						0.024	6.95475	6.82142	6.69746	6.81706	6.75738	6.56596	6.77949	6.7705						0.036	8.55791	8.42633	8.45198	8.23923	8.366	8.1585	8.36666						0.036	7.52534	7.51051	7.59698	7.47288
			0.0375	7.39094	7.33656	7.63203	7.45417	7.58489	7.64627	7.23792	7.56128	7.48051						0.025	7.0127	6.92152	6.58723	6.7634	6.64645	6.63261	6.62711	6.74157						0.0375	8.37701	8.36901	8.42491	8.2475	8.44764	8.20827	8.34573						0.0375	7.61465	7.22424	7.50453	7.32993
			0.039	7.45229	7.3554	7.4919	7.38751	7.49721	7.57701	7.53594	7.55767	7.48187						0.026	6.9182	6.67231	6.7794	6.79021	6.63609	6.54154	6.68468	6.71749						0.039	8.33649	8.31635	8.43989	8.24041	8.44577	8.0342	8.30219						0.039	7.53165	7.27909	7.4911	7.36498
			0.0405	7.31267	7.47539	7.4594	7.38108	7.50057	7.43161	7.50816	7.54591	7.45185						0.027	6.9305	6.77287	6.70185	6.64929	6.79778	6.70887	6.66961	6.74725						0.0405	8.37919	8.45727	8.4616	8.12642	8.51193	8.10911	8.34092						0.0405	7.55523	7.45959	7.52469	7.32366
			0.042	7.28189	7.33535	7.49755	7.30309	7.41049	7.59394	7.49722	7.70313	7.45283						0.028	6.76081	6.92117	6.72195	6.73711	6.58692	6.88309	6.6401	6.75016						0.042	8.42535	8.59359	8.56224	8.31645	8.40426	8.03096	8.38881						0.042	7.51429	7.456	7.4541	7.60008
			0.0435	7.27613	7.28749	7.25606	7.45934	7.41525	7.46068	7.4745	7.68552	7.41437						0.029	6.73868	6.82339	6.742	6.80557	6.65444	6.80092	6.64619	6.74446						0.0435	8.34868	8.52831	8.14499	8.33698	8.36039	8.13257	8.30865						0.0435	7.41223	7.48823	7.51476	7.43094
			0.045	7.27007	7.4203	7.28612	7.53058	7.5263	7.32192	7.48525	7.65921	7.43747						0.03	6.88966	7.06842	6.76581	6.6393	6.55567	6.69729	6.79622	6.7732						0.045	8.36424	8.46087	8.18	8.22231	8.38038	7.99669	8.26742						0.045	7.39746	7.54844	7.69506	7.49298
			0.0465	7.27346	7.41048	7.20231	7.28511	7.41346	7.2593	7.42825	7.52121	7.3492						0.031	6.82125	6.92933	7.03233	6.7666	6.44749	6.89184	6.74919	6.80543						0.0465	8.22258	8.35152	8.21817	8.25501	8.30893	8.0526	8.2348						0.0465	7.39081	7.54231	7.62642	7.54159
			0.048	7.44031	7.63183	7.12496	7.26182	7.35977	7.27127	7.23053	7.43977	7.34503						0.032	6.73548	6.88657	7.04712	6.68643	6.44991	6.83366	6.76681	6.77228						0.048	8.19197	8.4543	8.19951	8.24105	8.21977	8.20491	8.25192						0.048	7.35433	7.44237	7.47981	7.58765
			0.0495	7.30328	7.39062	7.40609	7.46058	7.47565	7.32409	7.31977	7.43536	7.38943						0.033	6.82764	6.93948	6.84718	6.75227	6.55028	6.90739	6.65916	6.78334						0.0495	8.22745	8.29001	8.14008	8.1019	8.24605	8.12987	8.18923						0.0495	7.4301	7.66402	7.6286	7.53047
			0.051	7.46997	7.22522	7.28704	7.44958	7.37871	7.36216	7.32599	7.43128	7.36624						0.034	6.91563	6.83509	6.76678	6.77898	6.58456	6.79955	6.96231	6.80613						0.051	8.36855	8.2757	8.09379	8.25159	8.19098	8.24113	8.23696						0.051	7.39758	7.54475	7.58705	7.60492
			0.0525	7.34855	7.45137	7.51351	7.55313	7.59311	7.43137	7.30734	7.34929	7.44346						0.035	6.80695	6.76749	6.73424	6.80075	6.6239	6.96857	6.66126	6.76617						0.0525	8.4354	8.36845	8.37189	8.09372	8.18245	8.11987	8.26196						0.0525	7.62611	7.56253	7.63009	7.45016
			0.054	7.49731	7.37631	7.4893	7.40978	7.58455	7.52613	7.26611	7.34458	7.43676						0.036	6.87935	6.82801	6.73921	6.77754	6.64115	6.86618	6.669	6.77149						0.054	8.50355	8.138	8.25662	8.17052	8.23851	8.22186	8.25484						0.054	7.55637	7.48862	7.52327	7.44504
			0.0555	7.17425	7.29479	7.35375	7.55647	7.61574	7.52576	7.39596	7.44589	7.42033						0.037	6.81629	6.83293	6.78216	6.766	6.62733	6.83677	6.76035	6.77455						0.0555	8.4663	8.21881	8.3585	8.13832	8.35396	8.10056	8.27274						0.0555	7.6976	7.49427	7.47756	7.44553
			0.057	7.30271	7.19294	7.35615	7.53884	7.4172	7.58162	7.43061	7.30634	7.3908						0.038	6.86809	6.67268	6.82291	6.70101	6.86298	6.67919	6.77356	6.76863						0.057	8.42686	8.26095	8.24571	8.14639	8.35591	8.02205	8.24298						0.057	7.67835	7.31019	7.4488	7.44121
			0.0585	7.18269	7.37841	7.34117	7.4825	7.27145	7.46892	7.41231	7.73849	7.40949						0.039	6.89116	6.6238	6.84325	6.74139	6.79141	6.67322	6.65249	6.74525						0.0585	8.44829	8.20203	8.28637	8.12894	8.32718	7.98264	8.22924						0.0585	7.61476	7.36451	7.32457	7.44811
			0.06	7.24535	7.34312	7.24561	7.43558	7.60877	7.27859	7.35855	7.37928	7.36186						0.04	6.67572	6.68231	6.76087	6.89352	6.83486	6.75659	6.78161	6.76936						0.06	8.33848	8.32722	8.3282	8.20405	8.24168	8.08042	8.25334						0.06	7.43123	7.43538	7.39726	7.59933
			0.0615	7.33042	7.24495	7.2418	7.25543	7.42352	7.38873	7.425	7.53957	7.35618						0.041	6.87549	6.61597	6.866	6.70779	6.8814	6.76253	6.59222	6.75734						0.0615	8.22706	8.30673	8.24347	8.26458	8.13473	8.22298	8.23326						0.0615	7.45726	7.34104	7.49483	7.59848
			0.063	7.35245	7.32547	7.20216	7.30158	7.17184	7.53058	7.35701	7.6008	7.35524						0.042	6.68527	6.5783	6.66482	6.82876	6.88034	6.74081	6.74022	6.73122						0.063	8.1938	8.32668	8.09828	8.16947	8.2357	8.09833	8.18705						0.063	7.50499	7.52464	7.44656	7.56441
			0.0645	7.23234	7.40093	7.18881	7.30618	7.38561	7.28601	7.2663	7.38936	7.30694						0.043	6.59555	6.63073	6.60354	6.80489	6.80507	6.5104	6.60242	6.65037						0.0645	8.24651	8.38926	8.18939	8.3822	8.15794	8.22562	8.26515						0.0645	7.40261	7.54419	7.52393	7.67946
			0.066	7.26012	7.22931	7.22974	7.40636	7.34169	7.26652	7.32576	7.44454	7.313						0.044	6.56215	6.56921	6.6351	6.88573	6.8179	6.64032	6.40155	6.64457						0.066	8.17808	8.30918	8.06232	8.26643	7.96546	8.15307	8.15576						0.066	7.37213	7.48288	7.51891	7.67855
			0.0675	7.373	7.47051	7.33021	7.43087	7.39837	7.42794	7.16372	7.39735	7.374						0.045	6.50835	6.5589	6.58675	6.82823	6.82895	6.60643	6.45583	6.62478						0.0675	8.1181	8.21019	8.07868	8.04231	8.13211	8.18274	8.12735						0.0675	7.40641	7.51835	7.53415	7.63826
			0.069	7.15625	7.27005	7.20558	7.41061	7.61634	7.25731	7.26842	7.33591	7.31506						0.046	6.49524	6.60281	6.65804	6.7645	6.7491	6.5395	6.60734	6.63093						0.069	8.15211	8.3707	8.2481	8.09075	8.16286	8.08969	8.18571						0.069	7.45949	7.48834	7.4484	7.47841
			0.0705	7.28016	7.37053	7.33022	7.42718	7.53389	7.26461	7.11752	7.22268	7.31835						0.047	6.52346	6.67631	6.7269	6.85192	6.78454	6.62074	6.47705	6.66585						0.0705	8.1895	8.233	8.15695	8.11899	8.16259	8.04818	8.15154						0.0705	7.45595	7.39812	7.47757	7.54282
			0.072	7.38356	7.1262	7.36877	7.50204	7.60003	7.65114	7.06838	7.31262	7.37659						0.048	6.57166	6.63517	6.6188	7.01768	6.79791	6.4859	6.36264	6.6414						0.072	8.41574	8.05001	8.14823	8.05026	8.19163	8.10894	8.1608						0.072	7.58629	7.36069	7.38641	7.45458
			0.0735	7.22501	7.28971	7.37703	7.50219	7.47064	7.48317	7.18326	7.347	7.35975						0.049	6.49023	6.57772	6.60378	6.90735	6.7214	6.78555	6.53989	6.66084						0.0735	8.32521	8.11822	8.17228	8.03605	8.24649	8.20444	8.18378						0.0735	7.51619	7.38195	7.36576	7.54789
			0.075	7.46304	7.34575	7.20086	7.39235	7.43378	7.51348	7.32459	7.38661	7.38256						0.05	6.42389	6.70859	6.83884	6.71695	6.61979	6.59838	6.5629	6.63848						0.075	8.34475	8.19898	8.40458	8.06797	8.27195	8.05519	8.2239						0.075	7.48794	7.31285	7.35972	7.52098
			0.0765	7.3448	7.301	7.35469	7.46147	7.48639	7.52918	7.33732	7.46697	7.41023						0.051	6.56462	6.81067	6.67391	6.78611	6.74103	6.66469	6.60847	6.69279						0.0765	8.28343	8.25111	8.27355	8.09961	8.31481	8.05167	8.21236						0.0765	7.48618	7.31851	7.5299	7.41509
			0.078	7.29767	7.16787	7.38287	7.31534	7.36554	7.34019	7.37674	7.47058	7.3396						0.052	6.61815	6.69446	6.62714	6.82104	6.61851	6.59389	6.7108	6.66914						0.078	8.29626	8.27688	8.23856	8.24297	8.27614	8.0099	8.22345						0.078	7.43285	7.3164	7.34576	7.46672
			0.0795	7.26914	7.25992	7.17307	7.37225	7.46562	7.40549	7.44829	7.56731	7.37014						0.053	6.6851	6.78544	6.68736	6.73076	6.64391	6.64378	6.70496	6.69733						0.0795	8.14441	8.424	8.26723	8.26959	8.1206	7.96408	8.19832						0.0795	7.66887	7.57761	7.54803	7.41629
			0.081	7.105	7.33389	7.15664	7.37456	7.33755	7.36819	7.28523	7.39079	7.29398						0.054	6.66462	6.80006	6.71062	6.57498	6.65707	6.67019	6.58356	6.66587						0.081	8.26342	8.33263	8.28401	8.21422	8.19163	8.00795	8.21564						0.081	7.4986	7.39348	7.58098	7.48454
			0.0825	7.25044	7.4263	7.14408	7.27547	7.26373	7.39272	7.13224	7.43463	7.28995						0.055	6.62522	6.75935	6.65247	6.74332	6.79177	6.64423	6.6601	6.69664						0.0825	8.25901	8.43129	8.16918	8.32311	8.12534	8.02532	8.22221						0.0825	7.42444	7.61613	7.54505	7.54304
			0.084	7.08345	7.24657	7.15703	7.31969	7.32414	7.36804	7.20716	7.26071	7.24585						0.056	6.60748	6.65921	6.66782	6.74931	6.64355	6.57749	6.55505	6.63713						0.084	8.16768	8.49746	8.1635	8.28243	8.02689	8.00727	8.19087						0.084	7.52519	7.6461	7.51496	7.57254
			0.0855	7.22364	7.39237	7.30676	7.41159	7.42152	7.2828	7.19065	7.3174	7.31834						0.057	6.76354	6.70409	6.53515	6.70055	6.70403	6.54588	6.56541	6.64552						0.0855	8.30162	8.31357	8.09763	8.18175	8.04085	8.14418	8.17993						0.0855	7.36523	7.51283	7.51317	7.68254
			0.087	7.33187	7.34508	7.2132	7.45279	7.43021	7.31279	7.1427	7.22001	7.30608						0.058	6.7325	6.54795	6.61507	6.56862	6.72861	6.34389	6.66177	6.59977						0.087	8.13401	8.24351	7.9742	8.13359	8.15242	8.09452	8.12204						0.087	7.50556	7.38988	7.61902	7.4442
			0.0885	7.46543	7.3582	7.08562	7.35017	7.5024	7.31735	7.14447	7.11745	7.29264						0.059	6.71869	6.6244	6.52766	6.49603	6.82681	6.55359	6.48524	6.60463						0.0885	8.32044	8.09186	8.04779	8.07536	8.1458	8.1263	8.13459						0.0885	7.40744	7.58603	7.50184	7.53918
			0.09	7.33553	7.32192	7.12525	7.35356	7.5001	7.45413	7.15123	7.35686	7.32482						0.06	6.52766	6.61039	6.41236	6.65343	6.81824	6.43673	6.472	6.56154						0.09	8.37257	8.0137	8.12571	7.97535	8.2084	8.08529	8.13017						0.09	7.44391	7.48228	7.39821	7.41771
			0.0915	7.37401	7.22908	7.34154	7.55383	7.56597	7.43429	7.3595	7.15651	7.37684						0.061	6.61668	6.5737	6.59917	6.80264	6.72932	6.44889	6.50134	6.61025						0.0915	8.33857	8.08704	8.08788	8.06881	8.36395	8.19063	8.18948						0.0915	7.44691	7.34978	7.38305	7.52632
			0.093	7.27021	7.25771	7.33216	7.40111	7.50062	7.48661	7.25443	7.21555	7.3398						0.062	6.47139	6.5979	6.59128	6.7625	6.75148	6.42962	6.50256	6.58668						0.093	8.50662	8.1595	8.16574	8.12943	8.24834	7.97607	8.19762						0.093	7.58894	7.26776	7.51403	7.26688
			0.0945	7.18641	7.19999	7.39986	7.22369	7.42923	7.43145	7.2601	7.51348	7.33052						0.063	6.5696	6.46657	6.52854	6.74279	6.5628	6.50119	6.44093	6.54463						0.0945	8.38631	8.28842	8.20981	8.17767	8.23052	8.16813	8.24348						0.0945	7.6377	7.46566	7.3638	7.31442
			0.096	7.27055	7.469	7.26954	7.57108	7.33471	7.39681	7.25278	7.36892	7.36667						0.064	6.38084	6.39969	6.51658	6.72845	6.86396	6.52683	6.49207	6.55835						0.096	8.24557	8.28869	8.16842	8.38052	8.28113	7.95316	8.21958						0.096	7.60521	7.38975	7.33058	7.2938
			0.0975	7.12313	7.26816	7.36248	7.32846	7.39713	7.32701	7.32528	7.35027	7.31024						0.065	6.41703	6.52827	6.57607	6.65846	6.68523	6.50101	6.34892	6.53071						0.0975	8.36446	8.24184	8.2077	8.04894	8.30552	7.96174	8.18836						0.0975	7.54135	7.41524	7.33571	7.5441
			0.099	7.31171	7.41033	7.16156	7.41506	7.33674	7.29607	7.48785	7.24042	7.33247						0.066	6.50999	6.50687	6.53862	6.69141	6.64001	6.59685	6.4082	6.55599						0.099	8.16496	8.31484	8.03856	8.15896	8.14248	7.97744	8.13288						0.099	7.48621	7.42576	7.55742	7.43843
			0.1005	7.26412	7.24785	7.22304	7.26789	7.33569	7.35585	7.18258	7.32867	7.27571						0.067	6.45433	6.70112	6.55492	6.67232	6.61012	6.5076	6.41086	6.55875						0.1005	7.99467	8.27093	7.94285	8.24872	8.11379	8.0046	8.09593						0.1005	7.33151	7.41875	7.45223	7.51741
			0.102	7.10199	7.49545	7.22004	7.18296	7.23935	7.12343	7.07012	7.18921	7.20282						0.068	6.33074	6.63293	6.58282	6.74594	6.42171	6.57172	6.50247	6.54119						0.102	8.20093	8.29988	8.13685	8.10142	8.02402	8.03232	8.13257						0.102	7.28889	7.49102	7.60497	7.38877
			0.1035	7.218	7.40422	7.13746	7.14566	7.28304	7.26461	7.18283	7.22842	7.23303						0.069	6.32288	6.44923	6.7258	6.5813	6.44479	6.56367	6.36533	6.49329						0.1035	8.08768	8.29228	8.05939	8.09156	8.01152	8.04856	8.0985						0.1035	7.38972	7.46369	7.42664	7.5584
			0.105	7.47919	7.3026	7.20528	7.32987	7.18851	7.28042	7.03464	7.28276	7.26291						0.07	6.43547	6.66474	6.6574	6.55865	6.48721	6.72892	6.60117	6.59051						0.105	8.08863	8.23918	8.05046	8.10647	7.99375	8.09138	8.09498						0.105	7.41656	7.56047	7.54797	7.5195
			0.1065	7.45965	7.37129	7.15225	7.34979	7.42195	7.28743	7.00476	7.17823	7.27817						0.071	6.41162	6.63544	6.58311	6.63213	6.48426	6.62209	6.60622	6.56784						0.1065	8.33326	8.21167	7.95289	8.06441	8.15936	8.0158	8.1229						0.1065	7.47089	7.49485	7.50168	7.54882
			0.108	7.31773	7.13103	7.39178	7.4612	7.3891	7.38317	7.05926	7.04689	7.27252						0.072	6.47185	6.64954	6.57725	6.64237	6.47478	6.61317	6.5328	6.56597						0.108	8.39397	8.29909	8.09865	8.13583	8.14489	8.16659	8.2065						0.108	7.36662	7.32844	7.46738	7.45261
			0.1095	7.50904	7.2676	7.14399	7.29214	7.49895	7.41013	7.33086	7.0702	7.31537						0.073	6.50643	6.59908	6.54025	6.6014	6.64283	6.62711	6.47489	6.57028						0.1095	8.17774	8.05331	8.06388	8.11545	8.2015	8.08254	8.11574						0.1095	7.4243	7.34755	7.36855	7.47339
			0.111	7.51659	7.21837	7.37656	7.67159	7.521	7.42	7.1904	7.19398	7.38856						0.074	6.48438	6.57477	6.52558	6.69717	6.51784	6.56988	6.70003	6.58138						0.111	8.35298	8.24212	8.18376	8.06902	8.37081	8.11403	8.22212						0.111	7.532	7.40803	7.44604	7.4107
			0.1125	7.34007	7.16544	7.48911	7.50127	7.57192	7.55023	7.21382	7.24689	7.38484						0.075	6.62106	6.46858	6.45445	6.68977	6.55379	6.3728	6.66856	6.547						0.1125	8.52754	8.25959	8.22471	8.06489	8.10066	7.92172	8.18319						0.1125	7.62065	7.28319	7.47358	7.45205
			0.114	7.34219	7.08784	7.29626	7.51277	7.35722	7.43409	7.36089	7.50248	7.36172						0.076	6.59364	6.45506	6.53188	6.51418	6.64806	6.4197	6.47366	6.51945						0.114	8.36087	8.07732	8.17776	8.19164	8.16438	7.96364	8.15594						0.114	7.55689	7.39668	7.26732	7.40444
			0.1155	7.1546	7.35431	7.26723	7.37618	7.33002	7.22762	7.13683	7.46853	7.28941						0.077	6.52587	6.55395	6.3919	6.3826	6.5897	6.41767	6.45102	6.47324						0.1155	8.26598	8.35717	8.29666	8.25716	8.25098	7.82481	8.20879						0.1155	7.53322	7.38851	7.45309	7.45021
			0.117	7.17098	7.25093	7.3735	7.42559	7.35421	7.22808	7.35601	7.3541	7.31417						0.078	6.45444	6.4354	6.4973	6.56259	6.53618	6.46514	6.30156	6.46466						0.117	8.26837	8.42933	8.09175	8.16934	8.08191	7.88565	8.15439						0.117	7.40786	7.43337	7.34806	7.43336
			0.1185	7.11022	7.41061	7.23969	7.41255	7.29877	7.22092	7.2652	7.24496	7.27536						0.079	6.41041	6.45911	6.43568	6.43453	6.73678	6.47433	6.31075	6.46594						0.1185	8.11073	8.31395	7.98758	8.27017	8.03801	7.9724	8.11547						0.1185	7.52611	7.53937	7.46309	7.42927
			0.12	7.36179	7.28719	7.14885	7.32046	7.27072	7.27816	7.12163	7.23728	7.25326						0.08	6.61104	6.43179	6.48951	6.826	6.63429	6.41948	6.31008	6.53174						0.12	8.04041	8.39114	8.06364	8.2396	8.03072	8.04468	8.13503						0.12	7.32376	7.63331	7.50775	7.56524
			0.1215	7.2482	7.47072	7.14166	7.28582	7.18293	7.24523	7.11959	7.41483	7.26362						0.081	6.42727	6.46877	6.52112	6.61083	6.50118	6.53713	6.35689	6.48903						0.1215	8.12953	8.22305	8.00197	8.10279	8.01383	8.1455	8.10278						0.1215	7.38952	7.42921	7.51544	7.57685
			0.123	7.30081	7.36625	7.20167	7.34165	7.35661	7.19551	7.20852	7.2371	7.27602						0.082	6.56803	6.57098	6.36235	6.57082	6.54192	6.38586	6.41044	6.4872						0.123	7.98735	8.30377	8.01019	8.22904	7.95808	8.09313	8.09692						0.123	7.34172	7.47729	7.51163	7.4303
			0.1245	7.38153	7.36639	7.18339	7.31705	7.40209	7.38123	7.05383	7.20225	7.28597						0.083	6.51704	6.43533	6.49259	6.58705	6.65262	6.37273	6.36333	6.48867						0.1245	8.00453	8.27383	8.01904	8.16758	7.96018	8.07295	8.08302						0.1245	7.33032	7.56091	7.53906	7.52991
			0.126	7.30122	7.30395	7.25482	7.26574	7.35074	7.17732	7.27902	7.05921	7.249						0.084	6.41557	6.5281	6.38	6.61652	6.58803	6.3833	6.33715	6.46409						0.126	8.35687	8.23047	7.9454	8.01208	8.08554	8.11506	8.12424						0.126	7.49194	7.40417	7.48626	7.55502
			0.1275	7.44343	7.2974	7.24404	7.25431	7.37148	7.15919	7.01821	7.16414	7.24402						0.085	6.28978	6.38116	6.60096	6.59076	6.5194	6.49015	6.39197	6.46631						0.1275	8.30282	8.20246	8.15392	8.0733	8.17547	8.05626	8.1607						0.1275	7.5908	7.29721	7.46983	7.46991
			0.129	7.28414	7.21994	7.26031	7.23188	7.47224	7.5276	7.2755	7.23777	7.31367						0.086	6.23698	6.50136	6.53986	6.55225	6.52537	6.37788	6.25564	6.42705						0.129	8.16116	8.11915	8.186	8.02671	8.22644	8.08347	8.13382						0.129	7.5497	7.34882	7.26876	7.2995
			0.1305	7.25043	7.14114	7.34791	7.35417	7.34836	7.23411	7.07652	7.26706	7.25246						0.087	6.46136	6.50719	6.43265	6.53355	6.45182	6.59521	6.39115	6.48185						0.1305	8.25718	8.06605	8.04148	7.97055	8.12026	7.95523	8.06846						0.1305	7.75187	7.31434	7.39743	7.34182
			0.132	7.30266	7.1262	7.25843	7.19272	7.35722	7.52825	7.17182	7.23816	7.27193						0.088	6.36653	6.48774	6.63425	6.59286	6.40191	6.63825	6.3868	6.50119						0.132	8.22395	8.10133	8.10534	8.02746	8.21161	7.95964	8.10489						0.132	7.77247	7.33095	7.41354	7.3827
			0.1335	7.12379	7.31625	7.42005	7.24125	7.47414	7.4158	7.24537	7.333	7.32121						0.089	6.38085	6.62532	6.49372	6.55852	6.32293	6.40738	6.36581	6.45065						0.1335	8.18084	8.26922	8.05279	8.12801	8.10266	7.97016	8.11728						0.1335	7.62447	7.32622	7.26468	7.39418
			0.135	7.25127	7.11541	7.29877	7.39128	7.25151	7.40552	7.21959	7.14144	7.25935						0.09	6.48727	6.4928	6.46695	6.3577	6.45744	6.4539	6.51554	6.46166						0.135	8.08054	8.26884	8.03273	8.11654	8.00088	7.82913	8.05478						0.135	7.39046	7.3487	7.36182	7.44539
			0.1365	7.07137	7.13079	7.14438	7.206	7.2371	7.16034	7.20002	7.46983	7.20248						0.091	6.40643	6.46622	6.47728	6.48204	6.44087	6.43935	6.40491	6.4453						0.1365	8.0688	8.29867	7.99207	8.15396	8.04667	7.7881	8.05805						0.1365	7.45963	7.34351	7.40034	7.46111
			0.138	7.12536	7.3162	7.09458	7.1715	7.17562	7.26957	7.24602	7.26384	7.20784						0.092	6.44495	6.57561	6.53579	6.52392	6.48237	6.38155	6.38105	6.47503						0.138	8.04843	8.41908	7.91875	8.17258	7.9517	7.99549	8.08434						0.138	7.38012	7.44765	7.35623	7.4513
			0.1395	7.25304	7.38844	7.11563	7.20076	7.22527	7.29324	7.22716	7.27526	7.24735						0.093	6.52879	6.56811	6.4658	6.42016	6.73733	6.31487	6.39359	6.48981						0.1395	8.12993	8.32887	8.00322	8.17575	7.96019	7.9881	8.09768						0.1395	7.35924	7.5357	7.46825	7.4932
			0.141	7.19538	7.43433	7.16818	7.16595	7.01264	7.21208	7.16607	7.09573	7.1813						0.094	6.55178	6.57576	6.34438	6.38029	6.50721	6.48319	6.43386	6.46807						0.141	7.84705	8.28777	8.03661	8.17494	7.87183	8.03084	8.0415						0.141	7.4097	7.54669	7.49922	7.53899
			0.1425	7.23411	7.25209	7.1965	7.13645	7.10685	7.17154	7.10194	7.08268	7.16027						0.095	6.64471	6.50067	6.52373	6.66541	6.65142	6.4946	6.40747	6.55543						0.1425	8.14958	8.14779	8.02944	8.0417	8.04341	8.07993	8.08197						0.1425	7.38691	7.45151	7.45365	7.563
			0.144	7.39516	7.24784	7.23156	7.28263	7.2632	7.09676	7.02332	7.15835	7.21235						0.096	6.57387	6.30628	6.56806	6.41872	6.60683	6.36983	6.30091	6.44921						0.144	8.22141	8.17404	8.08747	8.20098	7.93429	8.17732	8.13259						0.144	7.46262	7.41517	7.4038	7.4002
			0.1455	7.27638	7.2037	7.20894	7.36751	7.36994	7.16503	7.07289	7.15319	7.2272						0.097	6.42232	6.33398	6.35567	6.47704	6.38949	6.28886	6.34401	6.37305						0.1455	8.21535	8.12184	8.16709	8.07623	8.04457	8.0601	8.1142						0.1455	7.44095	7.44411	7.37193	7.49337
			0.147	7.17319	7.3186	7.17761	7.35586	7.40697	7.14175	7.12393	6.97618	7.20926						0.098	6.38748	6.44754	6.59599	6.34969	6.46935	6.31666	6.45695	6.43195						0.147	8.1913	8.14566	7.96052	7.97821	8.09973	8.03321	8.0681						0.147	7.53129	7.1688	7.31787	7.44571
			0.1485	7.23023	7.18268	7.2596	7.44665	7.46392	7.2963	7.0972	7.15475	7.26642						0.099	6.44633	6.38836	6.36058	6.56296	6.63943	6.40413	6.40224	6.45772						0.1485	8.23861	8.07256	8.23204	7.98838	8.05435	7.87603	8.077						0.1485	7.4425	7.27961	7.26792	7.357
			0.15	7.23934	7.07409	7.19784	7.38363	7.28284	7.27374	7.24538	7.20515	7.23775						0.1	6.47597	6.3053	6.31467	6.4659	6.56785	6.31097	6.3396	6.39718						0.15	8.322	8.09114	8.16953	8.00431	8.192	7.89829	8.11288						0.15	7.61052	7.31195	7.3103	7.32043
			0.1515	7.18248	7.04793	7.15703	7.29496	7.2693	7.33894	7.15919	7.31302	7.22036						0.101	6.38926	6.28006	6.52082	6.67508	6.51971	6.44946	6.35098	6.45505						0.1515	8.12574	8.1305	8.19771	7.90347	8.08356	7.86138	8.05039						0.1515	7.59526	7.34175	7.2846	7.50098
			0.153	7.02032	7.07326	7.26797	7.37899	7.26591	7.37478	7.28825	7.27765	7.24339						0.102	6.30125	6.29853	6.34769	6.52053	6.45515	6.34241	6.22813	6.35624						0.153	8.20922	8.22102	7.95837	8.17542	8.04197	7.65557	8.04359						0.153	7.52306	7.24421	7.38304	7.43479
			0.1545	7.12953	7.11817	7.18473	7.18202	7.09389	7.19206	7.20663	7.28012	7.1734						0.103	6.38029	6.36769	6.43172	6.4829	6.43612	6.45617	6.36999	6.41784						0.1545	8.15346	8.3388	7.90686	8.09114	7.95698	7.78095	8.03803						0.1545	7.4344	7.33443	7.36475	7.46399
			0.156	7.20852	7.13997	7.23717	7.23358	7.22144	7.18836	7.14761	7.30699	7.21045						0.104	6.2473	6.39386	6.47668	6.54265	6.45467	6.36514	6.31208	6.39891						0.156	8.14343	8.1898	7.84683	8.15084	8.05706	7.87346	8.04357						0.156	7.32685	7.34798	7.43758	7.53574
			0.1575	7.25973	7.22203	7.05757	7.12001	7.35558	7.05529	7.19095	7.25018	7.18892						0.105	6.31585	6.35679	6.39669	6.53409	6.4421	6.43388	6.33031	6.40139						0.1575	8.19906	8.08715	7.85878	8.16421	7.86789	7.90913	8.01437						0.1575	7.32007	7.40935	7.52451	7.44171
			0.159	7.03856	7.21491	6.97922	6.97805	7.15552	7.14317	7.09957	7.20733	7.10204						0.106	6.33006	6.46163	6.47844	6.64343	6.43521	6.44343	6.39954	6.45596						0.159	8.18453	8.21646	7.84003	8.13133	7.98819	7.93124	8.04863						0.159	7.33902	7.50966	7.51896	7.42591
			0.1605	6.99032	7.31859	7.02799	7.13232	7.1166	7.16774	7.04825	7.39204	7.14923						0.107	6.31969	6.52828	6.49377	6.52763	6.29939	6.42335	6.44075	6.43327						0.1605	8.15779	8.21825	7.85745	7.99238	7.91413	8.11367	8.04228						0.1605	7.46519	7.40914	7.57249	7.53597
			0.162	7.34378	7.30844	7.1605	7.15865	7.09203	7.13076	7.16652	7.29422	7.20686						0.108	6.31461	6.46426	6.41576	6.52042	6.31291	6.39349	6.39616	6.40251						0.162	8.12386	7.97886	7.9588	8.04582	7.925	7.89471	7.98784						0.162	7.42745	7.48777	7.57187	7.50271
			0.1635	7.16405	7.26768	7.16523	7.26126	7.39394	7.23744	7.12521	7.19329	7.22601						0.109	6.16891	6.37424	6.42564	6.40488	6.22789	6.24697	6.2805	6.30415						0.1635	8.19759	8.04368	7.96989	8.08876	7.91241	8.13135	8.05728						0.1635	7.54771	7.39964	7.49048	7.41674
			0.165	7.25127	7.0089	7.10083	7.27358	7.26733	7.04022	7.19908	7.12172	7.15787						0.11	6.38993	6.54568	6.49515	6.41894	6.24784	6.2969	6.35171	6.39231						0.165	8.31623	8.08477	7.99463	7.90129	8.10643	7.94097	8.05739						0.165	7.63498	7.27663	7.34581	7.4308
			0.1665	7.32263	6.98728	7.31714	7.23947	7.33656	7.24941	7.14784	7.28009	7.23505						0.111	6.4057	6.52134	6.21636	6.27763	6.40681	6.39975	6.3746	6.37174						0.1665	8.22591	8.06751	8.0858	8.02323	8.19	7.86368	8.07602						0.1665	7.48305	7.22738	7.25071	7.45451
			0.168	7.26381	7.01522	7.33018	7.39415	7.25109	7.11871	7.27943	7.32363	7.24703						0.112	6.39307	6.34135	6.40648	6.2984	6.38131	6.33638	6.47143	6.37549						0.168	8.13441	8.09731	8.20327	8.00737	8.13829	7.95038	8.08851						0.168	7.58919	7.37725	7.34729	7.35343
			0.1695	7.2717	7.03021	7.26459	7.24242	7.22948	7.14416	7.26704	7.19903	7.20608						0.113	6.3484	6.31493	6.42283	6.28721	6.40967	6.39112	6.50194	6.3823						0.1695	8.09123	8.05068	8.11404	7.92234	7.99226	7.89433	8.01081						0.1695	7.64342	7.34084	7.16939	7.37677
			0.171	7.3106	7.06039	7.07725	7.207	7.17128	7.21113	7.33519	7.28465	7.20719						0.114	6.56806	6.25074	6.3188	6.29521	6.48129	6.30933	6.33776	6.36588						0.171	8.09408	8.10028	7.91305	7.96535	8.05365	7.84908	7.99591						0.171	7.4252	7.33574	7.39984	7.26376
			0.1725	7.10085	7.0778	7.16074	7.33918	7.11052	7.21433	7.29001	7.16384	7.18216						0.115	6.40844	6.32274	6.2417	6.338	6.46537	6.26019	6.25711	6.32765						0.1725	8.02995	8.01434	7.90383	8.05952	7.99246	7.7446	7.95745						0.1725	7.4421	7.1869	7.39091	7.47399
			0.174	7.1285	7.15167	7.06816	7.28438	7.05043	7.01411	7.27472	7.30768	7.15996						0.116	6.36693	6.17801	6.25938	6.26729	6.52443	6.19595	6.35392	6.30656						0.174	7.9273	8.16539	8.02682	8.05244	7.99232	7.80158	7.99431						0.174	7.38369	7.41523	7.40544	7.42997
			0.1755	7.06152	7.19222	7.18826	7.10319	7.05035	7.04149	7.18661	7.33563	7.14491						0.117	6.32845	6.22414	6.32815	6.46282	6.57162	6.26413	6.37554	6.36498						0.1755	8.09563	8.16405	8.00561	8.18602	7.93909	7.90655	8.04949						0.1755	7.35736	7.38778	7.55893	7.47595
			0.177	7.09461	7.20475	7.10231	6.97045	7.01892	7.16653	7.14109	7.21059	7.11366						0.118	6.4247	6.30114	6.24397	6.45534	6.48763	6.24416	6.27077	6.34682						0.177	7.98963	8.0863	7.8669	8.03751	7.80549	7.99349	7.96322						0.177	7.40891	7.43191	7.43251	7.61937
			0.1785	7.10505	7.20796	7.11373	7.12251	7.13224	7.10028	7.02187	7.13665	7.11754						0.119	6.26705	6.3222	6.21918	6.45287	6.42541	6.1792	6.25886	6.30354						0.1785	8.0504	8.20366	7.83936	7.95644	7.78758	8.01681	7.97571						0.1785	7.50325	7.54813	7.35016	7.45091
			0.18	7.20582	7.48951	7.13368	7.12643	7.01504	7.1082	7.15115	7.06268	7.16156						0.12	6.34614	6.1811	6.30389	6.5085	6.51414	6.22442	6.20541	6.32623						0.18	8.04195	8.14276	7.95477	7.98939	8.04848	7.98899	8.02773						0.18	7.41465	7.4651	7.44939	7.44337
			0.1815	7.39467	7.20653	7.08499	7.1888	7.11982	7.06741	7.05841	7.0745	7.14939						0.121	6.19035	6.14267	6.34883	6.51721	6.37764	6.3642	6.17771	6.30266						0.1815	8.12903	8.01669	7.84064	8.00446	7.9995	8.01455	8.00081						0.1815	7.4389	7.54099	7.45061	7.53167
			0.183	7.34876	7.34915	7.31098	7.23047	7.16771	7.26273	7.15263	7.16698	7.24868						0.122	6.15973	6.15167	6.23126	6.49609	6.40023	6.29067	6.23435	6.28057						0.183	8.00472	8.00311	7.94272	7.93919	7.96317	7.95014	7.96718						0.183	7.51392	7.42528	7.57733	7.41121
			0.1845	7.47124	7.16351	7.17688	7.24286	7.23113	7.26393	7.06852	7.21375	7.22898						0.123	6.27872	6.13067	6.40196	6.38956	6.3517	6.32276	6.4952	6.33865						0.1845	8.09639	8.08092	8.02876	7.97891	8.04076	7.92655	8.02538						0.1845	7.49301	7.37026	7.31898	7.34776
			0.186	6.998	6.95005	7.14695	7.33006	7.2057	7.21284	7.18708	7.17349	7.15052						0.124	6.2093	6.33553	6.34906	6.4919	6.32157	6.51576	6.36417	6.36961						0.186	8.32977	8.11329	8.02829	7.82821	8.00877	7.84262	8.02516						0.186	7.66704	7.26376	7.30171	7.17729
			0.1875	7.24428	7.11136	7.2924	7.22495	7.37078	7.22374	7.21147	7.13421	7.22665						0.125	6.24332	6.31668	6.45187	6.51334	6.26263	6.27832	6.27338	6.33422						0.1875	8.27228	8.05614	8.02895	7.93136	8.13501	7.80378	8.03792						0.1875	7.51206	7.25067	7.37245	7.32482
			0.189	7.00298	7.13729	7.18546	7.18683	7.2938	7.24371	7.19895	7.16712	7.17702						0.126	6.26276	6.50384	6.30148	6.4735	6.28181	6.23548	6.33345	6.34176						0.189	8.35379	8.03892	8.05702	7.8164	8.01011	7.84586	8.02035						0.189	7.61764	7.33652	7.23097	7.37005
			0.1905	7.14486	7.04049	7.21033	7.22803	7.04864	7.30141	7.18015	7.22702	7.17262						0.127	6.29728	6.46323	6.47039	6.39355	6.27728	6.30001	6.29564	6.35677						0.1905	8.04224	8.14112	7.95435	7.97274	8.03476	7.73276	7.97966						0.1905	7.47405	7.22055	7.24668	7.43296
			0.192	7.11234	7.06228	7.13024	7.28042	6.94317	7.18578	7.46283	7.15422	7.16641						0.128	6.24921	6.39937	6.38525	6.43526	6.12537	6.28041	6.22388	6.29982						0.192	8.09532	8.27561	7.92502	8.03556	7.91856	7.62482	7.97915						0.192	7.36767	7.31156	7.3224	7.36087
			0.1935	7.14015	7.30193	6.97198	7.1734	7.01472	7.14673	7.06594	7.33492	7.14372						0.129	6.24619	6.36094	6.31654	6.41723	6.24889	6.20068	6.44494	6.31934						0.1935	7.90011	8.21825	7.83006	8.15985	7.88242	7.87613	7.97781						0.1935	7.34571	7.47916	7.52872	7.52439
			0.195	7.08871	7.30095	7.08082	7.04653	7.2114	7.10393	7.03932	7.23766	7.13867						0.13	6.38287	6.27717	6.32841	6.32103	6.16927	6.26724	6.38196	6.30399						0.195	8.16993	8.28913	7.88644	8.05623	7.88527	7.90928	8.03271						0.195	7.36745	7.4278	7.43018	7.50105
			0.1965	7.15079	7.07664	7.10966	7.11113	6.99049	7.17394	7.06578	7.21748	7.11199						0.131	6.29557	6.33784	6.16128	6.40582	6.42608	6.2396	6.34193	6.31544						0.1965	7.92495	8.14745	7.76805	7.98193	7.80863	7.86266	7.91561						0.1965	7.32912	7.4281	7.3662	7.47845
			0.198	7.23063	7.25972	7.19337	7.12684	7.21467	7.00883	7.11993	7.18524	7.1674						0.132	6.21607	6.2049	6.3203	6.2836	6.33691	6.16062	6.16225	6.24066						0.198	8.04272	8.20512	7.9115	7.85614	7.85777	7.92676	7.96667						0.198	7.35367	7.49573	7.47233	7.59142
			0.1995	7.1521	7.14611	7.09657	6.88275	7.13553	7.20376	7.13294	7.02876	7.09732						0.133	6.36258	6.22026	6.13625	6.17435	6.38159	6.23538	6.51097	6.28877						0.1995	7.93221	7.98007	7.82501	7.8362	7.90248	8.0146	7.9151						0.1995	7.31489	7.38583	7.38313	7.41932
			0.201	7.26516	7.23169	7.03807	7.04354	7.21852	6.99382	7.10738	7.19338	7.13645						0.134	6.36069	6.14714	6.40884	6.2762	6.31157	6.16384	6.2391	6.27248						0.201	7.96996	7.92601	7.88363	7.89798	7.92328	7.96264	7.92725						0.201	7.40684	7.39243	7.37604	7.49384
			0.2025	7.44807	7.06462	7.11364	7.1503	7.21258	7.1296	6.99678	7.2492	7.1706						0.135	6.39997	6.13844	6.10041	6.20082	6.51309	6.15726	6.18675	6.24239						0.2025	8.14355	8.01393	8.02205	7.82137	8.00963	7.98673	7.99954						0.2025	7.54337	7.31124	7.29124	7.35125
			0.204	7.47479	6.9814	7.22518	7.24505	7.2229	7.11235	7.09692	7.21086	7.19618						0.136	6.38022	6.16312	6.32117	6.19572	6.25092	6.07953	6.16753	6.2226						0.204	8.33163	8.05477	7.91928	7.94023	8.02484	7.87665	8.02457						0.204	7.52822	7.32747	7.37052	7.31379
			0.2055	7.24259	6.98244	7.14121	7.24997	7.29881	7.25317	7.16652	7.22411	7.19485						0.137	6.11066	6.22393	6.24299	6.29407	6.28867	6.15664	6.13908	6.20801						0.2055	8.10815	8.05489	7.88004	7.94402	8.02646	7.80124	7.96913						0.2055	7.61031	7.1205	7.34237	7.28882
			0.207	7.13135	6.95591	7.05141	7.10289	7.08756	7.14814	7.07881	7.21262	7.09609						0.138	6.24619	6.23956	6.29243	6.43249	6.35153	6.25186	6.22775	6.29169						0.207	8.03051	8.06927	8.15167	7.92599	8.00655	7.75787	7.99031						0.207	7.61608	7.26683	7.10325	7.40954
			0.2085	7.03833	7.00876	7.25884	7.31719	7.19558	7.32033	7.30591	7.3319	7.22211						0.139	6.13164	6.16709	6.2477	6.46152	6.31027	6.21747	6.1683	6.24343						0.2085	8.06563	8.00551	8.00018	8.01793	7.95598	7.75881	7.96734						0.2085	7.46442	7.25562	7.22511	7.33159
			0.21	7.06419	7.08047	7.18254	7.14771	7.15834	7.3027	7.18846	7.21288	7.16716						0.14	6.05711	6.17808	6.25109	6.45325	6.30349	6.25854	6.25829	6.25141						0.21	7.87566	8.07725	7.98542	7.97719	8.0051	7.74268	7.94388						0.21	7.51981	7.23128	7.32821	7.34963
			0.2115	6.98002	7.28149	7.0092	6.98698	6.96151	7.24149	7.1459	7.12858	7.0919						0.141	6.21355	6.26007	6.32548	6.36177	6.21722	6.41599	6.09096	6.26929						0.2115	7.94557	8.07547	7.7912	8.13193	7.82673	7.78615	7.92618						0.2115	7.41145	7.34293	7.38825	7.62221
			0.213	7.04277	7.11317	7.01783	7.12248	7.01246	7.05927	7.12043	7.29571	7.09801						0.142	6.10236	6.24006	6.2982	6.44904	6.22424	6.38348	6.34539	6.29182						0.213	7.97099	8.1471	7.83193	7.97583	7.98722	7.72088	7.93899						0.213	7.41359	7.34871	7.43466	7.44155
			0.2145	7.06918	7.0645	6.98782	7.103	6.90215	7.29944	6.96551	7.21349	7.07563						0.143	6.19853	6.23134	6.19729	6.42293	6.30924	6.29509	6.23686	6.27018						0.2145	7.97596	8.18814	7.66774	7.88979	7.80736	7.58062	7.8516						0.2145	7.37251	7.43643	7.53003	7.48232
			0.216	7.16859	7.13451	7.02622	6.99798	7.03804	7.1406	6.96613	7.10476	7.07211						0.144	6.0845	6.31588	6.30968	6.43922	6.17151	6.26323	6.32055	6.27208						0.216	8.04563	8.00598	7.85058	8.00915	7.70973	7.77149	7.89876						0.216	7.42787	7.41686	7.50208	7.51171
			0.2175	7.08994	7.31421	7.0517	7.09109	7.11846	7.1296	7.08709	6.97541	7.10719						0.145	6.23952	6.37444	6.38213	6.3502	6.14584	6.19837	6.2771	6.28109						0.2175	8.09365	7.89497	7.91232	8.00679	7.66775	8.06552	7.94017						0.2175	7.33024	7.37392	7.51626	7.40273
			0.219	7.12407	7.13592	7.12177	7.17813	7.06445	7.1982	7.1299	7.17339	7.14073						0.146	6.17964	6.3442	6.34335	6.24646	6.18503	6.20733	6.28378	6.25568						0.219	7.94808	8.04869	7.8575	7.83217	7.79063	7.93006	7.90119						0.219	7.38408	7.5914	7.41982	7.4628
			0.2205	7.26043	7.14249	7.30577	7.11004	7.18888	7.05658	7.0134	6.90889	7.12331						0.147	6.08176	6.3903	6.26085	6.25739	6.20344	6.23038	6.36189	6.25514						0.2205	8.08855	8.00087	7.88548	7.75272	7.82475	7.83873	7.89852						0.2205	7.40398	7.35038	7.35189	7.20148
			0.222	7.05369	7.11801	7.21374	7.01339	7.02782	7.01309	7.02377	7.19381	7.08216						0.148	6.25033	6.27953	6.27077	6.28871	6.16785	6.2247	6.26046	6.24891						0.222	8.07088	8.01795	7.93498	7.85509	8.04779	7.88783	7.96909						0.222	7.4911	7.27762	7.37608	7.35066
			0.2235	7.17932	7.13819	7.12216	7.30261	7.24797	7.19584	7.03526	7.09272	7.16426						0.149	6.24599	6.25037	6.20638	6.15635	6.23488	6.14385	6.21338	6.20732						0.2235	8.07692	7.86406	7.92159	7.87619	8.02256	7.74583	7.91786						0.2235	7.53029	7.26148	7.20979	7.33216
			0.225	7.11565	7.0761	7.18321	7.23923	7.15509	7.13899	7.13596	7.14167	7.14824						0.15	6.21166	6.13588	6.0146	6.2029	6.34595	6.12646	6.22896	6.18091						0.225	8.12917	8.01751	8.05249	7.72014	8.0046	7.73323	7.94286						0.225	7.61766	7.303	7.20731	7.3254
			0.2265	7.10604	6.98086	7.08509	7.20714	7.0358	7.16859	7.26184	7.1109	7.11953						0.151	6.17612	6.15197	6.13122	6.17982	6.38152	6.06504	6.02269	6.15834						0.2265	8.03522	7.89768	8.03813	7.93919	7.96984	7.78324	7.94388						0.2265	7.47842	7.18388	7.32104	7.35162
			0.228	6.98431	7.03862	7.01285	7.1067	7.14474	7.18304	7.16175	7.33854	7.12132						0.152	6.13978	6.14876	6.17514	6.12167	6.16855	6.13035	6.1479	6.14745						0.228	8.1134	8.12374	7.97161	7.95107	7.96081	7.63173	7.95873						0.228	7.48275	7.26984	7.25109	7.36806
			0.2295	7.11097	7.05275	6.98141	7.1013	7.12904	7.19798	7.16597	7.3524	7.13648						0.153	6.24827	6.01556	6.07178	6.24429	6.29701	6.14879	6.18783	6.17336						0.2295	7.94241	8.11816	7.81387	8.14397	7.89509	7.7424	7.94265						0.2295	7.33306	7.35697	7.39499	7.41689
			0.231	6.93458	7.00224	7.04206	7.01136	7.01775	7.05554	7.1571	6.94887	7.02119						0.154	6.14386	6.09264	6.28947	6.33614	6.37591	6.07517	5.97858	6.18454						0.231	7.97687	8.12386	7.78211	8.00871	7.73935	7.74587	7.89613						0.231	7.37682	7.328	7.52876	7.29995
			0.2325	6.96839	7.21373	6.81928	7.0023	6.9646	7.09205	7.04851	7.03822	7.01839						0.155	6.23991	6.07693	6.11036	6.25518	6.3782	6.03364	5.98937	6.1548						0.2325	7.8589	8.11356	7.93188	7.90873	7.67414	7.5991	7.84772						0.2325	7.44168	7.44153	7.44265	7.33658
			0.234	7.21844	7.13694	6.99406	7.1406	6.95009	6.9848	7.15483	7.03109	7.07636						0.156	6.14127	6.05078	5.996	6.26819	6.19753	6.06207	6.05296	6.10983						0.234	7.83252	8.02267	7.78537	7.93228	7.7116	7.73514	7.83659						0.234	7.32743	7.31799	7.61381	7.37247
			0.2355	7.06157	7.21512	6.85321	6.91819	6.92079	7.13896	7.00825	7.11505	7.02889						0.157	6.23878	6.08738	6.32747	6.30251	6.24557	6.13959	6.10752	6.20698						0.2355	7.95691	8.03304	7.77919	8.03986	7.71365	7.95221	7.91247						0.2355	7.30558	7.50858	7.55334	7.541
			0.237	7.13696	7.20157	7.05342	7.01673	6.97223	7.06561	7.00311	7.02793	7.05969						0.158	6.11374	6.1226	6.11095	6.32174	6.28197	6.09743	6.13948	6.1697						0.237	7.92938	7.92099	7.89035	7.80428	7.81305	8.01638	7.89574						0.237	7.35426	7.3641	7.45397	7.36099
			0.2385	7.076	7.18428	7.12239	7.13981	7.05334	7.0028	7.02288	7.25511	7.10708						0.159	5.99726	6.0452	6.13993	6.29921	6.28436	5.96943	6.14027	6.12509						0.2385	8.03747	7.99429	7.90248	7.95675	7.88395	7.89762	7.94543						0.2385	7.47923	7.26479	7.43294	7.40139
			0.24	7.1907	7.25243	7.19021	7.12711	7.26282	7.08253	7.06653	7.00762	7.14749						0.16	6.1132	6.04313	6.19985	6.25283	6.06036	6.11864	6.17846	6.13807						0.24	8.02831	7.94819	8.03665	7.79332	7.95614	7.96236	7.95416						0.24	7.43279	7.1203	7.31798	7.25463
			0.2415	7.08539	7.17404	7.18371	7.20364	7.05563	7.33393	7.03302	7.0898	7.14489						0.161	6.00137	6.04604	6.15613	6.37327	6.03761	6.25529	6.24811	6.15969						0.2415	8.05665	7.94361	7.83303	7.82761	7.89294	7.79369	7.89125						0.2415	7.38953	7.37144	7.28314	7.23346
			0.243	7.06542	6.96408	7.10332	7.3102	7.12988	7.11655	7.08448	7.17945	7.11917						0.162	6.12347	6.08197	6.29257	6.27602	6.06141	6.15591	6.09874	6.15573						0.243	8.03243	7.85107	8.00656	7.85561	8.02901	7.72206	7.91612						0.243	7.36161	7.2261	7.34842	7.14078
			0.2445	6.99397	6.95301	7.20138	7.02573	7.00121	7.23895	7.21037	7.26032	7.11062						0.163	6.09853	6.11476	6.02296	6.49844	6.04777	6.2122	6.19944	6.17059						0.2445	8.07493	8.08438	7.84506	7.85322	8.05809	7.86707	7.96379						0.2445	7.46015	7.22654	7.32385	7.22602
			0.246	6.87144	6.96408	7.22327	7.13375	6.95531	7.21825	7.191	7.24544	7.10032						0.164	5.96345	6.12886	6.23415	6.48305	6.13643	6.25042	6.16606	6.19463						0.246	7.92465	8.00301	8.06916	7.78513	7.91605	7.77134	7.91156						0.246	7.47122	7.12359	7.27111	7.20101
			0.2475	6.94502	6.96748	7.0478	7.07142	7.16372	7.07563	7.20226	7.20505	7.0848						0.165	6.17812	6.29935	6.14414	6.26105	6.16549	6.26803	6.3444	6.23723						0.2475	7.94575	7.89565	7.81043	7.91816	7.99566	7.72533	7.88183						0.2475	7.47907	7.2112	7.36475	7.32901
			0.249	7.00217	7.06528	7.09896	6.98491	7.02226	7.08565	7.08411	7.17415	7.06469						0.166	6.10935	6.22687	6.19205	6.27549	6.11971	6.10791	6.28268	6.18773						0.249	7.90145	8.02204	7.86645	8.03346	7.77664	7.71467	7.88578						0.249	7.22048	7.32157	7.42116	7.39519
			0.2505	6.96134	7.00523	6.9776	7.0552	6.84689	7.11183	7.07699	7.05054	7.0107						0.167	6.16688	6.25163	6.15636	6.12021	6.10362	6.04363	6.31308	6.16506						0.2505	7.9627	8.0428	7.84524	8.01552	7.84314	7.80023	7.91827						0.2505	7.30678	7.37819	7.38656	7.35155
			0.252	7.00478	7.09998	6.94153	6.997	6.90947	6.87122	6.93551	7.03836	6.97473						0.168	6.19021	6.18208	5.99085	6.13956	6.11285	6.14308	6.20683	6.13793						0.252	7.82875	8.06469	7.80481	7.95308	7.86891	7.73298	7.87554						0.252	7.19621	7.27249	7.39385	7.47844
			0.2535	7.03976	7.12278	6.97068	6.99155	7.05792	6.92409	6.90606	7.05708	7.00874						0.169	6.11952	6.17484	6.20297	6.05399	6.23487	6.13863	6.06828	6.14187						0.2535	7.72854	7.93342	7.77472	7.89232	7.73207	7.75951	7.80343						0.2535	7.17729	7.40659	7.52111	7.472
			0.255	7.04638	7.12226	6.82338	7.05955	7.07453	6.87196	6.95631	7.14148	7.01198						0.17	6.33321	6.05636	6.02407	6.09946	6.26234	5.96671	6.11809	6.12289						0.255	7.91816	7.81852	7.70399	7.81154	7.70603	7.85833	7.80276						0.255	7.34684	7.35716	7.53247	7.38447
			0.2565	6.92945	6.97165	6.95668	6.99926	7.17693	6.94029	6.8112	6.97234	6.96973						0.171	6.16243	6.02649	6.05485	6.06645	6.18977	5.93159	6.19601	6.08966						0.2565	8.0509	7.93007	7.82647	7.78764	7.81216	7.74109	7.85805						0.2565	7.34634	7.36962	7.50598	7.39598
			0.258	7.06747	7.1216	7.11237	7.11443	7.1188	7.03291	7.05129	7.17637	7.09941						0.172	6.06871	6.13619	6.02562	6.04774	6.24941	5.97934	6.08743	6.08492						0.258	8.11385	7.93771	7.79178	7.82567	7.87873	7.90092	7.90811						0.258	7.35965	7.34522	7.49362	7.35812
			0.2595	7.17589	7.1276	7.29141	7.14548	7.04208	7.14302	7.04725	7.23524	7.15099						0.173	6.14947	5.98592	6.11335	6.28912	6.26645	6.10047	6.00774	6.13036						0.2595	7.88632	7.71928	7.86525	7.6993	7.90824	7.86021	7.8231						0.2595	7.38893	7.34182	7.39011	7.24697
			0.261	7.30095	7.04599	7.21665	7.23799	7.21478	7.22124	7.11187	7.13439	7.18548						0.174	6.10484	5.95149	5.96329	6.07575	6.09155	6.05011	6.04797	6.04071						0.261	8.06166	7.78061	7.80528	7.75281	8.03788	7.84928	7.88125						0.261	7.41698	7.26155	7.20835	7.11538
			0.2625	7.18534	6.94184	7.1764	7.23533	7.05069	7.12394	7.15537	7.24888	7.13973						0.175	6.16261	5.91904	6.02477	6.37577	6.34013	6.09444	6.0435	6.13718						0.2625	8.00204	7.81623	7.92132	7.81052	7.86282	7.59674	7.83494						0.2625	7.48811	7.20484	7.26543	7.16785
			0.264	7.25704	6.94007	7.13139	7.16753	7.09694	7.20213	7.20549	7.16214	7.14534						0.176	6.23449	6.00333	6.17822	6.31888	6.36044	6.14777	5.92521	6.16691						0.264	7.97274	7.91744	8.00101	7.87222	7.93652	7.76817	7.91135						0.264	7.49444	7.2443	7.18494	7.23692
			0.2655	7.03883	6.89091	6.99456	7.06646	7.0327	7.0918	7.22217	7.3913	7.09109						0.177	6.0003	5.95943	5.99809	6.30032	6.24492	6.05918	6.02763	6.08427						0.2655	7.9157	8.03799	7.92779	7.92599	7.99958	7.67599	7.91384						0.2655	7.40886	7.30089	7.38425	7.20407
			0.267	6.9403	7.06316	7.03088	6.9099	7.23969	7.04096	7.21858	7.34926	7.09909						0.178	6.00552	6.11911	5.99036	6.34116	6.23647	6.15564	6.13118	6.13992						0.267	7.95992	8.14016	7.75944	7.96574	7.79416	7.58539	7.86747						0.267	7.3652	7.27018	7.37034	7.18332
			0.2685	6.87578	6.92352	6.86784	7.10852	6.97485	6.91984	7.02674	7.16848	6.98319						0.179	6.0115	6.01425	6.213	6.26195	6.12436	6.11008	6.09007	6.11789						0.2685	7.86422	8.0545	7.83195	7.88157	7.83388	7.60994	7.84601						0.2685	7.42012	7.44526	7.35981	7.47753
			0.27	6.86436	7.12278	6.81063	6.88383	6.98214	7.11906	7.01844	7.03828	6.97994						0.18	6.12831	6.08482	6.20995	6.23727	6.24239	6.16104	6.24866	6.18749						0.27	7.75295	8.09771	7.77382	7.82676	7.68404	7.82823	7.82725						0.27	7.27061	7.36364	7.51727	7.36191
			0.2715	6.96557	7.24524	6.84463	6.93267	6.96298	6.82641	7.02529	7.13398	6.9921						0.181	6.02374	6.1463	6.08037	6.18815	5.99419	6.25134	6.2699	6.13628						0.2715	7.85812	7.96811	7.66736	7.87592	7.8258	7.76056	7.82598						0.2715	7.28622	7.39053	7.5806	7.47683
			0.273	7.05735	7.07223	6.97059	6.9301	7.02332	7.01544	7.02632	7.14216	7.02969						0.182	6.06777	6.08611	6.10534	6.19329	6.15214	6.15056	6.16664	6.13169						0.273	7.78309	7.97273	7.74565	7.91835	7.59577	7.76531	7.79681						0.273	7.23108	7.35811	7.55851	7.41608
			0.2745	7.1062	7.14598	6.98895	7.01642	7.00999	6.89371	7.00064	7.05049	7.02655						0.183	6.04115	6.30055	6.22409	6.09777	6.10287	6.24544	6.10464	6.1595						0.2745	7.88947	7.87667	7.93164	7.72567	7.70284	7.87839	7.83411						0.2745	7.33404	7.43484	7.34828	7.36226
			0.276	7.28153	7.19299	7.06134	7.04434	6.95032	7.02258	6.96616	7.0655	7.0731						0.184	6.04426	6.14875	6.11704	6.15073	5.95958	6.04266	6.25957	6.10323						0.276	8.01415	7.85998	7.86334	7.81079	7.82184	7.83988	7.86833						0.276	7.24551	7.35749	7.55848	7.28767
			0.2775	7.05346	6.95167	7.13377	7.15416	7.20047	6.98564	6.91307	7.06975	7.05775						0.185	6.13985	6.10162	6.31535	6.08693	6.01398	6.00105	6.11134	6.11002						0.2775	8.08177	7.83905	7.81891	7.84197	8.05966	7.81348	7.90914						0.2775	7.39175	7.3607	7.40799	7.09576
			0.279	7.19839	7.00394	7.11663	7.15705	7.01354	7.05412	7.02226	7.16077	7.09084						0.186	6.22251	6.26083	6.07273	5.96326	6.17053	5.91732	6.22739	6.11922						0.279	7.91593	7.95346	7.89018	7.73425	8.00461	7.68912	7.86459						0.279	7.49702	7.31063	7.24164	7.27103
			0.2805	7.09415	6.74012	7.07727	7.0573	7.14185	7.19014	7.249	7.39297	7.11785						0.187	6.09586	6.12804	6.07574	6.09401	6.15302	6.07198	6.10755	6.10374						0.2805	7.92983	7.81763	7.92759	7.70878	7.99307	7.68571	7.84377						0.2805	7.34103	7.16776	7.22818	7.2798
			0.282	7.01026	6.81388	7.032	7.07413	7.14253	7.06266	7.21366	7.26805	7.07715						0.188	6.14555	6.02592	6.11943	6.1713	6.18404	5.99406	6.1395	6.1114						0.282	7.96247	7.71342	7.9359	7.83708	8.08379	7.6482	7.86348						0.282	7.50324	7.32228	7.34562	7.26027
			0.2835	7.06289	7.02432	7.10985	7.07089	6.98496	6.97229	7.21943	7.25791	7.08782						0.189	6.0938	6.10844	6.03674	5.96421	6.01727	5.99644	6.13552	6.05035						0.2835	7.86401	7.94886	7.70125	7.89891	7.96961	7.60858	7.83187						0.2835	7.40546	7.20118	7.34492	7.24925
			0.285	7.07123	6.96221	6.94486	6.9903	6.98603	7.07659	7.12365	7.14699	7.03773						0.19	6.09272	6.05427	5.94941	5.93395	6.14719	5.93699	5.91353	6.00401						0.285	7.9219	7.92628	7.85211	7.80405	7.75757	7.56306	7.80416						0.285	7.46145	7.32789	7.48152	7.33427
			0.2865	6.8985	7.05716	6.82766	7.06972	7.02968	6.98192	7.17829	7.27205	7.03937						0.191	6.06929	5.89707	5.82531	6.09437	6.22845	5.9742	6.13687	6.03222						0.2865	7.88537	8.10591	7.81718	7.79569	7.87675	7.69607	7.86283						0.2865	7.43057	7.23093	7.38662	7.37076
			0.288	6.90126	7.03756	7.0768	6.97786	6.96795	6.97825	7.01275	7.11605	7.00856						0.192	6.00014	5.99537	6.03905	5.9744	6.27312	6.02277	6.08242	6.05533						0.288	7.79124	7.91479	7.82747	7.84968	7.73644	7.61286	7.78875						0.288	7.21825	7.22084	7.42392	7.30888
			0.2895	6.89986	7.15873	6.79017	6.99807	6.97775	6.88565	7.03883	7.29268	7.00522						0.193	6.00156	5.98726	5.94026	6.08929	6.24407	6.05838	6.00836	6.04702						0.2895	7.73285	7.9658	7.81683	7.65225	7.78459	7.72664	7.77983						0.2895	7.33457	7.41219	7.49357	7.33486
			0.291	6.9619	7.16794	6.87651	7.05677	6.94016	7.09532	7.15767	7.20674	7.05788						0.194	6.06046	5.95811	5.93249	6.01106	6.11501	5.94434	6.03689	6.00834						0.291	7.73991	7.97901	7.64474	7.85501	7.86739	7.76271	7.80813						0.291	7.26044	7.35688	7.47527	7.50361
			0.2925	6.8169	7.14234	6.82884	6.97259	7.01689	6.9384	7.03624	7.09452	6.98084						0.195	6.02418	6.03188	6.0629	6.27955	6.21828	6.01441	6.08273	6.10199						0.2925	7.83348	7.86004	7.86156	7.82755	7.76044	7.85458	7.83294						0.2925	7.31005	7.4514	7.44209	7.38301
			0.294	7.0575	7.02842	6.92179	7.09795	7.01671	7.00359	6.97134	6.99745	7.01184						0.196	5.99021	6.13525	6.01415	6.22573	6.15389	6.08178	6.10186	6.10041						0.294	7.91509	7.70834	7.90238	7.69128	7.75875	7.88053	7.80939						0.294	7.3774	7.37647	7.42908	7.29356
			0.2955	6.96437	7.17654	7.15188	7.16796	7.06694	6.97825	6.84776	6.95343	7.03839						0.197	6.00229	5.92887	6.10252	6.26836	6.16867	5.97664	6.03754	6.06927						0.2955	7.92184	7.757	7.90721	7.55286	7.781	7.80802	7.78799						0.2955	7.31154	7.26038	7.27422	7.26568
			0.297	7.15534	7.045	6.954	6.98625	7.18309	7.00915	6.98974	7.10391	7.05331						0.198	5.95963	6.07558	6.18241	6.24864	6.01977	6.19308	6.08516	6.10918						0.297	7.92121	7.79385	7.86776	7.6435	7.77539	7.80084	7.80043						0.297	7.34925	7.28714	7.24921	7.20222
			0.2985	7.17024	7.01879	7.07017	7.13899	7.16226	7.14736	7.12114	7.12469	7.11921						0.199	6.05317	5.94407	6.04636	6.35469	6.13832	5.97919	6.10021	6.088						0.2985	7.90802	7.80694	7.95428	7.74355	7.86231	7.86762	7.85712						0.2985	7.42968	7.23684	7.19757	7.21711
			0.3	7.03065	6.9416	7.10784	7.1339	7.13895	7.00808	7.14925	7.06006	7.07129						0.2	6.14106	5.95293	6.08282	6.27734	6.09383	6.08971	6.07105	6.10125						0.3	7.96404	7.68416	7.9737	7.85388	7.92466	7.73425	7.85578						0.3	7.46179	7.28942	7.20051	7.1355
			0.3015	6.98053	6.86295	7.12535	7.0742	6.99979	7.12258	7.25418	7.27144	7.08638						0.201	5.92407	6.14038	6.03656	6.09866	5.94839	6.03948	6.18001	6.05251						0.3015	7.91192	7.75144	7.89688	7.78706	7.88517	7.65137	7.81397						0.3015	7.46194	7.27808	7.34756	7.22215
			0.303	6.9282	6.92785	7.02381	7.03139	7.06301	6.99288	7.18721	7.38573	7.06751						0.202	5.89299	6.08765	6.02225	5.97381	6.14867	6.14686	6.16347	6.06224						0.303	7.90724	7.94346	7.89193	7.86938	7.90804	7.62383	7.85731						0.303	7.31217	7.2977	7.37472	7.25785
			0.3045	7.01663	6.79717	7.00981	7.0791	6.98544	6.94267	7.13415	7.1095	7.00931						0.203	5.94371	6.16825	6.04689	6.06995	5.98791	6.03438	6.24062	6.07024						0.3045	7.75856	8.01135	7.83272	7.9736	7.81522	7.51225	7.81728						0.3045	7.35748	7.20011	7.41545	7.42719
			0.306	6.89122	6.97049	6.93744	6.91355	6.97976	6.92734	6.99913	7.10922	6.96602						0.204	6.03103	6.1017	6.0881	6.0167	5.98487	6.02348	6.11191	6.05111						0.306	7.86688	7.80698	7.66189	7.75205	7.74994	7.41477	7.70875						0.306	7.31105	7.23748	7.54892	7.3721
			0.3075	6.82552	7.1799	6.83131	6.95872	6.98518	6.95215	7.10874	7.19267	7.00427						0.205	6.07681	6.10825	6.02038	6.08863	6.14748	5.93976	6.14149	6.07469						0.3075	7.85547	7.82419	7.66878	7.90987	7.79488	7.63259	7.78096						0.3075	7.3209	7.29497	7.53322	7.37617
			0.309	6.77665	7.0326	6.84147	6.98107	6.80134	6.77267	6.82381	7.10409	6.89171						0.206	5.98971	5.96263	6.01289	6.1115	6.04159	5.90934	6.01819	6.00655						0.309	7.85803	7.98013	7.69497	7.68615	7.72009	7.76698	7.7844						0.309	7.22136	7.37339	7.50843	7.45562
			0.3105	6.92029	6.9544	7.0038	7.06623	6.93358	6.91792	6.8611	6.98771	6.95563						0.207	6.02514	6.00751	5.89598	6.00844	6.11155	5.98052	6.06091	6.01287						0.3105	7.79011	7.94311	7.83662	7.83842	7.81554	7.75545	7.82987						0.3105	7.31666	7.47259	7.44552	7.29428
			0.312	6.96679	7.09388	6.97881	6.87439	7.09361	6.95667	6.84689	6.97922	6.97378						0.208	6.10535	5.81442	6.04188	6.0777	5.99402	5.98277	6.01	6.00374						0.312	7.82528	7.84338	7.72366	7.58076	7.79372	7.81762	7.76407						0.312	7.2881	7.42422	7.31225	7.37537
			0.3135	6.93237	7.05843	6.84325	6.95003	6.98927	7.07222	6.88328	7.22826	6.99464						0.209	5.98984	5.86102	5.96562	6.06081	5.98421	6.01913	6.08633	5.99528						0.3135	7.9569	7.74567	7.57608	7.70595	7.68844	7.87663	7.75828						0.3135	7.29575	7.34749	7.46516	7.25402
			0.315	7.12587	7.07927	7.09722	7.10475	7.17393	6.89326	6.98271	7.1802	7.07965						0.21	6.03239	5.9483	6.03957	6.04486	6.07111	5.81942	5.95301	5.98695						0.315	7.85951	7.76901	7.80064	7.75978	7.72081	7.81364	7.78723						0.315	7.43581	7.25396	7.45357	7.01674
			0.3165	7.22893	6.97876	7.11032	7.03758	6.96511	7.07044	7.12253	7.14925	7.08286						0.211	6.03607	5.95496	5.92984	6.13128	6.10075	5.94449	5.85557	5.99328						0.3165	7.93722	7.68267	7.95841	7.71124	7.68936	7.61365	7.76543						0.3165	7.45497	7.24191	7.38152	7.12586
			0.318	7.02522	6.88551	7.00107	7.08268	6.91085	7.08313	7.03195	7.24234	7.03284						0.212	6.06163	5.89903	5.86076	5.92982	6.0413	5.90816	6.01783	5.95979						0.318	7.99995	7.8539	7.78496	7.86252	7.8168	7.60372	7.82031						0.318	7.47251	7.19663	7.18318	7.18746
			0.3195	7.00044	6.96291	6.94492	7.24415	7.26322	6.9157	7.1724	7.09385	7.0747						0.213	6.03932	5.96504	5.98777	5.99661	6.20019	5.88052	5.94418	6.00195						0.3195	7.99313	7.84252	7.93796	7.62228	7.85461	7.62439	7.81248						0.3195	7.48086	7.32405	7.28899	7.08252
			0.321	6.91245	6.81039	7.14513	7.07862	7.09046	6.97626	7.21684	7.15603	7.04827						0.214	5.87411	5.89886	5.97492	6.23625	6.00371	6.03516	5.73368	5.96524						0.321	7.82577	7.74677	7.94307	7.77795	7.81119	7.7099	7.80244						0.321	7.47603	7.18964	7.37787	7.33344
			0.3225	7.01885	7.06834	7.03905	7.03551	6.96429	6.90535	7.13294	7.07024	7.02932						0.215	5.88629	5.97301	5.90156	6.14251	5.87652	5.95303	5.94006	5.95328						0.3225	7.74003	7.87701	7.79053	7.80736	7.87634	7.56351	7.7758						0.3225	7.39227	7.26568	7.24085	7.2453
			0.324	6.91479	6.94954	6.9801	6.95796	7.00699	6.99285	7.10107	7.10924	7.00157						0.216	5.87316	5.80839	5.97196	5.99698	5.83917	5.94688	5.92872	5.90932						0.324	7.71979	7.98662	7.79542	7.72786	7.69984	7.50289	7.73874						0.324	7.42567	7.31586	7.31988	7.17982
			0.3255	6.87853	7.00569	7.0289	6.9321	7.12518	6.99438	7.05555	6.96277	6.99789						0.217	6.0155	5.97885	6.04383	6.14581	5.99902	6.0026	6.02508	6.0301						0.3255	7.78175	7.93037	7.88954	7.82249	7.83617	7.65189	7.8187						0.3255	7.35283	7.26414	7.32555	7.29845
			0.327	6.98982	7.17592	6.85157	6.89993	6.83109	6.89618	6.83863	7.12321	6.95079						0.218	5.73459	5.97427	6.07618	6.21455	5.9042	6.10011	6.11596	6.01712						0.327	7.79788	8.05523	7.75078	7.74873	7.76084	7.69003	7.80058						0.327	7.32219	7.27019	7.44496	7.38168
			0.3285	6.79751	6.97384	6.85432	6.78859	6.95152	7.00178	6.90129	7.09877	6.92095						0.219	5.94886	6.02854	6.11426	6.0618	5.88566	6.06644	6.11791	6.03192						0.3285	7.77454	7.83421	7.6596	7.7299	7.67783	7.66879	7.72415						0.3285	7.11853	7.3066	7.36281	7.32972
			0.33	6.92715	7.01605	7.054	7.03049	7.01907	6.98003	6.94119	6.86164	6.9787						0.22	5.99261	5.96454	5.87736	5.99839	5.87664	6.02	6.08414	5.97338						0.33	7.98517	7.87813	7.6325	7.66941	7.63049	7.73329	7.75483						0.33	7.26454	7.16954	7.45601	7.25815
			0.3315	7.01613	7.14462	6.8429	7.04856	7.10086	7.03129	6.94775	6.89804	7.00377						0.221	5.98687	6.04192	6.12048	5.99924	5.81903	5.90545	6.1049	5.99684						0.3315	7.80426	7.79985	7.78784	7.63048	7.7533	7.80154	7.76288						0.3315	7.43542	7.28759	7.34066	7.30953
			0.333	7.05832	6.89142	7.00705	6.98073	7.14761	6.89202	6.8951	6.92187	6.97426						0.222	6.00673	6.01929	6.02097	6.05716	5.92675	5.79805	5.94653	5.96793						0.333	7.7478	7.81799	7.646	7.79361	7.80957	7.63794	7.74215						0.333	7.32371	7.24943	7.32771	7.21912
			0.3345	7.03684	7.03392	7.04611	7.09302	7.11182	6.92943	6.94726	7.12262	7.04013						0.223	6.04971	5.9199	5.89516	5.85371	6.01764	5.96088	6.09325	5.97004						0.3345	7.85303	7.70217	7.78499	7.7194	7.80301	7.65742	7.75334						0.3345	7.37495	7.30126	7.25492	7.24366
			0.336	6.97045	6.87933	7.04938	7.15762	7.10067	7.03864	7.01567	7.1912	7.05037						0.224	5.99991	5.8035	5.92741	5.88493	5.81788	5.85783	6.09658	5.91258						0.336	7.89694	7.84106	7.7445	7.65567	7.85762	7.61482	7.76843						0.336	7.50603	7.19464	7.21021	7.10914
			0.3375	7.01598	6.89821	7.03343	7.12239	7.09435	7.03492	6.95727	7.14024	7.0371						0.225	6.06267	6.01552	5.89725	6.05509	5.9978	5.96784	5.99234	5.99836						0.3375	7.84	7.64887	7.87723	7.57482	7.80427	7.41854	7.69395						0.3375	7.40463	7.16752	7.24862	7.13418
			0.339	6.91219	6.83925	7.04017	7.15308	7.17063	7.11247	7.1542	7.17772	7.06996						0.226	5.94391	5.97673	6.05841	5.8032	6.09084	5.91627	5.99144	5.96869						0.339	7.83523	7.6715	7.9053	7.66134	7.94209	7.40288	7.73639						0.339	7.46534	7.1699	7.26527	7.26472
			0.3405	6.97727	6.80146	6.98343	7.022	6.99612	7.04383	6.98194	7.09471	6.9876						0.227	6.11592	6.05897	5.83121	5.93787	6.12309	5.86703	5.90338	5.97678						0.3405	7.8331	7.74083	7.80644	7.82387	7.75027	7.51956	7.74568						0.3405	7.51604	7.2079	7.2396	7.26328
			0.342	6.78999	6.95315	6.91337	7.02639	7.11066	6.92336	7.09792	7.08394	6.98735						0.228	5.92338	5.9039	5.83709	6.0551	5.92119	5.88364	5.96089	5.92646						0.342	7.54079	7.89372	7.76678	7.86404	7.68777	7.54479	7.71631						0.342	7.40462	7.10941	7.18273	7.31685
			0.3435	6.83393	6.88357	6.9679	7.06651	6.89689	6.75819	6.89773	7.15958	6.93304						0.229	6.11063	5.92705	5.78388	5.98	6.09759	5.86382	5.8085	5.93878						0.3435	7.65187	7.88332	7.82054	7.75078	7.71902	7.71579	7.75689						0.3435	7.27405	7.23253	7.32198	7.35795
			0.345	6.97759	6.92983	6.9535	7.108	6.90639	6.99306	7.03504	7.01914	6.99032						0.23	5.72891	5.78102	5.90033	5.98505	6.05019	5.84575	5.92141	5.88752						0.345	7.65958	7.92583	7.60014	7.67616	7.6977	7.5354	7.68247						0.345	7.18897	7.24954	7.424	7.37861
			0.3465	6.87571	7.05528	6.89871	7.00602	7.00502	6.98787	6.94197	7.15457	6.99064						0.231	5.83482	5.83518	5.80457	5.99556	5.98704	5.85525	5.85982	5.88175						0.3465	7.69212	7.87252	7.58771	7.77086	7.67581	7.69008	7.71485						0.3465	7.27025	7.41727	7.49078	7.37444
			0.348	6.85823	7.06476	6.98054	6.99893	6.99586	6.95953	6.85821	6.95117	6.9584						0.232	5.96723	6.03319	5.87965	6.04341	5.90808	5.93545	5.72886	5.92798						0.348	7.76182	7.81928	7.72269	7.86911	7.72063	7.67713	7.76178						0.348	7.33322	7.33747	7.50359	7.33454
			0.3495	6.99742	6.97839	6.93329	7.05838	6.96228	6.79107	6.85628	6.87287	6.93125						0.233	5.783	5.888	5.80268	6.15297	6.01395	5.9051	5.87943	5.91788						0.3495	7.68414	7.82732	7.82214	7.6713	7.67354	7.6696	7.72468						0.3495	7.32565	7.41197	7.47308	7.21172
			0.351	6.95838	6.82938	6.98459	7.07191	7.27292	6.89338	6.59275	7.12972	6.96663						0.234	5.84643	5.90865	5.99668	6.15776	5.96416	5.98555	5.87382	5.96186						0.351	7.80035	7.85441	7.73673	7.71789	7.70263	7.77154	7.76392						0.351	7.33274	7.24896	7.45918	7.19954
			0.3525	6.99908	7.05072	7.09981	7.01545	7.16819	7.09663	6.99223	7.03452	7.05708						0.235	5.91754	5.87866	5.90382	6.08493	5.99352	5.9304	5.84805	5.93671						0.3525	7.94724	7.71051	7.73831	7.53936	7.77784	7.63605	7.72489						0.3525	7.3525	7.18027	7.36907	7.2786
			0.354	7.02071	6.93562	6.95171	7.20124	7.20134	6.98702	6.90018	6.98587	7.02296						0.236	5.88282	5.91103	5.92651	5.93503	6.01037	5.9848	5.88615	5.93382						0.354	7.88675	7.70936	7.71963	7.69884	7.63243	7.60795	7.70916						0.354	7.51005	7.05219	7.26541	7.21378
			0.3555	6.79065	6.93453	7.0285	7.14548	7.1453	6.99489	7.05737	7.0541	7.01885						0.237	6.02116	5.83266	5.92081	5.94698	5.90251	5.94317	5.92211	5.92706						0.3555	7.95893	7.67052	8.01756	7.55691	7.94806	7.41087	7.76048						0.3555	7.34002	7.20532	7.21084	7.08894
			0.357	6.80645	6.74183	7.00989	7.07722	7.05608	6.97348	7.01736	7.13068	6.97662						0.238	5.76946	5.8314	5.89934	5.98241	5.93342	5.87269	5.94694	5.89081						0.357	7.78183	7.75165	7.86323	7.65391	7.80336	7.47075	7.72079						0.357	7.49542	7.06537	7.11765	7.15251
			0.3585	6.8435	6.81661	7.04978	7.03628	7.07419	7.05439	6.97718	7.11244	6.99555						0.239	5.93988	5.80534	5.91212	5.9965	5.82233	6.048	6.16501	5.9556						0.3585	7.78995	7.58128	7.87238	7.62119	7.72118	7.45453	7.67342						0.3585	7.39543	7.13438	7.16056	7.20103
			0.36	6.79978	6.94637	6.82863	7.04185	7.28803	6.84645	7.05835	7.20076	7.00128						0.24	5.86412	5.87752	6.00137	5.92438	5.96572	5.9431	5.98617	5.93748						0.36	7.68947	7.81121	7.71689	7.69225	7.81349	7.39592	7.68654						0.36	7.27512	7.27827	7.3474	7.24533
			0.3615	6.75954	6.94199	6.83151	6.82397	6.90133	6.87942	6.90086	7.21323	6.90648						0.241	5.94195	5.96624	5.83868	5.92934	5.86871	5.95564	6.07303	5.93909						0.3615	7.68638	7.71978	7.68159	7.81255	7.61564	7.50436	7.67005						0.3615	7.25721	7.34976	7.42111	7.24793
			0.363	6.77647	6.93593	6.78111	6.99618	6.92844	6.86234	6.84789	7.07079	6.89989						0.242	6.00469	5.96302	5.94805	5.98705	6.08032	5.87419	6.01882	5.98231						0.363	7.62166	7.75511	7.67404	7.70861	7.55467	7.51835	7.63874						0.363	7.24889	7.14223	7.33235	7.32239
			0.3645	6.6597	7.00786	6.81206	6.81588	6.84948	6.91417	7.02006	6.87903	6.86978						0.243	5.88973	5.85456	5.71765	5.93661	5.74356	5.86325	5.98521	5.8558						0.3645	7.5695	7.88257	7.64435	7.70933	7.70909	7.7796	7.71574						0.3645	7.31687	7.37646	7.3612	7.30064
			0.366	6.93253	7.05461	6.76621	6.90801	7.08386	6.87033	6.85823	6.92484	6.92483						0.244	6.0934	5.89846	5.95124	5.85143	5.89317	5.82032	5.96027	5.92404						0.366	7.68229	7.73134	7.61768	7.65867	7.70958	7.60365	7.6672						0.366	7.08141	7.30814	7.34979	7.45475
			0.3675	6.84544	7.1804	6.80152	6.86059	7.00996	6.84278	7.03409	7.06053	6.95441						0.245	5.88579	5.9787	5.9133	5.91721	6.03413	5.7602	5.95227	5.92023						0.3675	7.72	7.82255	7.68082	7.79364	7.63764	7.64852	7.71719						0.3675	7.24483	7.31087	7.51093	7.31558
			0.369	6.8396	6.9633	6.90207	7.03899	7.23323	6.80512	6.8189	6.89657	6.93722						0.246	5.85032	5.93695	5.83285	6.06729	5.93768	5.89226	5.86543	5.91182						0.369	7.78085	7.83133	7.65023	7.62717	7.71473	7.70198	7.71771						0.369	7.26363	7.31605	7.28485	7.33527
			0.3705	7.05501	6.97424	6.88417	6.946	6.94482	6.95977	6.85788	7.01264	6.95432						0.247	5.84549	5.83713	5.76908	6.02563	6.00093	5.77928	5.81847	5.868						0.3705	7.72537	7.68236	7.72724	7.68946	7.69128	7.78686	7.7171						0.3705	7.28966	7.113	7.19157	7.21243
			0.372	7.07007	6.95544	7.0124	7.1457	7.17052	6.9473	7.06062	7.08041	7.05531						0.248	5.89027	5.85315	6.02202	5.96985	5.95469	5.71177	5.77283	5.88208						0.372	7.84122	7.56192	7.86232	7.51507	7.8714	7.75502	7.73449						0.372	7.59227	7.21719	7.3569	7.18813
			0.3735	6.93246	6.87714	6.7687	7.00292	7.09795	6.82983	6.95432	6.871	6.91679						0.249	5.8091	5.67466	5.83284	6.05068	5.93148	5.69621	5.87656	5.83879						0.3735	7.77211	7.6128	7.76929	7.46631	7.70775	7.61696	7.65754						0.3735	7.46906	7.20789	7.2025	7.19439
			0.375	7.00157	6.90145	6.95741	6.94872	7.28153	6.94153	6.79479	7.12801	6.99438						0.25	5.85505	5.85235	5.81871	5.98105	6.02276	5.87369	5.79845	5.88601						0.375	7.68378	7.60137	7.62944	7.62901	7.78883	7.49623	7.63811						0.375	7.49751	7.27737	7.14606	7.1237
			0.3765	6.83837	6.80795	6.94748	7.10809	6.97203	6.81579	6.95029	7.14177	6.94772						0.251	5.91753	5.8178	5.83326	5.8463	6.04695	5.87614	5.80144	5.87706						0.3765	7.80406	7.55075	7.58744	7.60206	7.63876	7.53691	7.62						0.3765	7.28576	7.2162	7.17525	7.05667
			0.378	6.7667	6.91726	7.01142	6.90059	7.0041	7.12067	7.02433	7.09978	6.98061						0.252	5.83239	5.71265	5.89488	6.002	5.83155	5.79466	5.85898	5.84673						0.378	7.64294	7.6812	7.73036	7.76043	7.73804	7.2905	7.64058						0.378	7.39259	7.13012	7.21508	7.19014
			0.3795	6.82224	6.84901	6.91762	6.92814	7.01687	6.79076	7.01663	6.94	6.91016						0.253	5.85165	5.92192	5.86546	6.09196	5.96069	5.83955	5.75998	5.89875						0.3795	7.69589	7.82909	7.64729	7.83977	7.60065	7.49707	7.68496						0.3795	7.22825	7.20612	7.30852	7.3647
			0.381	6.92947	6.88331	6.92031	6.95423	6.86175	6.79217	6.96522	7.09849	6.92562						0.254	5.86102	5.8297	5.90552	5.93351	5.98511	6.06607	5.85556	5.9195						0.381	7.59106	7.74322	7.67938	7.78936	7.66833	7.52484	7.66603						0.381	7.44264	7.30047	7.46746	7.30412
			0.3825	6.90798	6.89016	6.85128	6.88777	6.9969	6.86176	6.98571	7.02979	6.92642						0.255	5.7402	5.78268	5.96385	5.79222	5.8821	5.92776	5.81803	5.84384						0.3825	7.61814	7.83041	7.61883	7.77348	7.69469	7.55968	7.68254						0.3825	7.2926	7.27429	7.39235	7.406
			0.384	6.74267	6.93364	6.69687	6.95333	6.93392	6.80276	6.94694	6.8804	6.86132						0.256	5.71645	5.8518	5.95128	5.97424	5.97371	6.05759	5.93941	5.9235						0.384	7.53892	7.7731	7.52284	7.73743	7.43894	7.4628	7.579						0.384	7.20115	7.21731	7.44229	7.3265
			0.3855	6.74885	7.02567	6.74782	7.0156	6.96276	6.83849	6.869	6.90826	6.88956						0.257	5.82612	5.97439	5.94182	5.96367	5.87012	5.87641	5.88889	5.90592						0.3855	7.64202	7.84721	7.66339	7.69465	7.62543	7.5878	7.67675						0.3855	7.29417	7.41707	7.47018	7.52313
			0.387	6.97672	7.06889	6.85007	7.0619	7.09753	6.82734	6.87607	6.96476	6.96541						0.258	5.76105	5.9325	5.95751	5.84989	5.9698	5.92889	5.90745	5.90101						0.387	7.66855	7.72462	7.66654	7.62841	7.57706	7.64278	7.65133						0.387	7.39371	7.34616	7.42451	7.23676
			0.3885	6.95614	7.05198	6.90928	6.94335	7.16013	6.85489	6.75658	6.92544	6.94472						0.259	5.81371	5.90898	5.96865	5.93521	5.82261	5.96247	6.01281	5.91778						0.3885	7.80218	7.69583	7.87128	7.69015	7.76648	7.82237	7.77471						0.3885	7.30234	7.22211	7.39125	7.21313
			0.39	6.93668	6.86002	7.10322	6.99274	7.2127	6.91139	6.91313	6.96962	6.98744						0.26	5.89249	5.85076	5.98398	5.89515	5.9775	5.92406	5.79514	5.90272						0.39	7.66974	7.51997	7.66591	7.56636	7.65156	7.78242	7.64266						0.39	7.34285	7.2416	7.31923	7.36748
			0.3915	6.81136	6.7771	6.92452	6.89495	7.25571	6.98595	6.88115	6.93347	6.93303						0.261	5.94083	5.80346	5.94934	5.84412	5.79609	5.81554	5.89767	5.86386						0.3915	7.77322	7.49262	7.74967	7.6069	7.78054	7.7438	7.69113						0.3915	7.34941	7.09176	7.11606	7.04446
			0.393	7.01651	6.83383	6.95949	7.06916	7.01641	6.88241	6.94781	7.15348	6.98489						0.262	5.96379	5.81751	6.0566	5.83017	5.97892	5.67799	5.97137	5.89948						0.393	7.94877	7.47651	7.67603	7.61251	7.67081	7.5789	7.66059						0.393	7.34892	7.0566	7.2007	7.31026
			0.3945	7.00451	6.96004	6.85155	7.04027	7.04856	6.9419	6.91718	7.06183	6.97823						0.263	6.04552	5.81212	5.75707	5.80978	5.8875	5.71865	5.91338	5.84914						0.3945	7.68472	7.63134	7.80365	7.7459	7.74513	7.46751	7.67971						0.3945	7.32	7.09354	7.24119	7.22173
			0.396	6.92544	6.67355	6.84112	6.99786	6.93687	6.92743	6.88041	7.10517	6.91098						0.264	5.74964	5.79249	5.67726	5.77334	5.79086	5.65646	5.8614	5.75735						0.396	7.70675	7.6524	7.77741	7.54321	7.82402	7.47283	7.66277						0.396	7.3968	7.13582	7.18285	7.17214
			0.3975	6.768	6.83833	6.89708	6.78792	6.91133	7.07983	6.87878	6.99639	6.89471						0.265	5.79861	5.68919	5.68942	5.92552	5.88777	5.78465	5.86518	5.80576						0.3975	7.66265	7.65078	7.63382	7.69447	7.78907	7.35047	7.63021						0.3975	7.32968	7.185	7.33845	7.15145
			0.399	6.84251	6.83547	6.87875	6.97915	6.94055	6.90756	6.94333	7.17174	6.93738						0.266	5.97218	5.66886	5.64381	5.82898	6.06547	5.79045	5.80783	5.82537						0.399	7.74721	7.50439	7.61062	7.85265	7.63768	7.40686	7.62657						0.399	7.15891	7.20356	7.31823	7.19842
			0.4005	6.88971	6.90246	6.7959	6.82167	6.85971	6.77922	6.89388	6.99116	6.86671						0.267	5.84462	5.7955	5.80029	5.78895	5.96773	5.72536	5.76316	5.81223						0.4005	7.57082	7.77468	7.6015	7.84932	7.62007	7.4685	7.64748						0.4005	7.38397	7.13637	7.2983	7.3634
			0.402	6.832	6.84205	6.6805	6.80178	6.87691	6.74003	6.92875	7.03758	6.84245						0.268	5.70261	5.7571	5.71244	5.92206	6.01021	5.75829	5.71346	5.7966						0.402	7.65393	7.86937	7.57536	7.61473	7.56153	7.51509	7.63167						0.402	7.11542	7.41645	7.3254	7.37333
			0.4035	6.7955	7.00798	6.86331	6.672	6.80452	6.84081	6.74188	6.9343	6.83254						0.269	5.78956	5.73198	5.88686	5.80558	6.07295	5.84897	5.75671	5.8418						0.4035	7.56145	7.77542	7.64421	7.69458	7.65531	7.59575	7.65445						0.4035	7.1597	7.36295	7.40483	7.32094
			0.405	6.94762	6.85512	6.95026	6.7467	6.91352	6.81525	6.68329	6.86868	6.84755						0.27	5.68655	5.66535	5.76295	5.96519	5.86888	5.8637	5.66669	5.78276						0.405	7.62107	7.76047	7.44901	7.639	7.56661	7.64998	7.61436						0.405	7.19548	7.2701	7.37004	7.29511
			0.4065	6.81886	6.98759	6.77869	6.90148	6.95551	6.98053	6.75328	6.94799	6.89049						0.271	5.7719	5.67162	5.81043	5.99895	5.97105	5.71947	5.73347	5.81098						0.4065	7.61455	7.71008	7.62626	7.56712	7.64653	7.66142	7.63766						0.4065	7.07175	7.27918	7.28897	7.15429
			0.408	6.84605	6.85428	6.84102	6.91754	7.08382	6.9583	6.8705	6.87613	6.90595						0.272	5.68499	5.85528	5.87744	5.84618	5.94676	5.86468	5.76358	5.83413						0.408	7.78283	7.66424	7.69785	7.55329	7.67267	7.65817	7.67151						0.408	7.35672	7.27957	7.31436	7.16299
			0.4095	6.9582	6.88839	6.71555	7.00044	7.02829	6.901	6.83444	6.99098	6.91466						0.273	5.62495	5.99798	5.941	5.95188	5.88313	5.74514	5.70437	5.83549						0.4095	7.60197	7.5968	7.65912	7.63612	7.79309	7.55949	7.6411						0.4095	7.30731	7.16944	7.23112	7.17482
			0.411	7.00431	6.73163	6.82881	7.0093	7.21591	6.9185	6.72285	6.98563	6.92712						0.274	5.72556	5.8804	5.92635	5.87954	5.80375	5.99148	5.72966	5.8481						0.411	7.70014	7.55599	7.7544	7.69397	7.88037	7.32782	7.65211						0.411	7.36833	7.20042	7.15285	7.20537
			0.4125	6.74975	6.73658	6.98202	7.00525	7.13725	6.76754	6.88096	7.07077	6.91626						0.275	5.7332	5.92752	5.95065	5.84788	5.93245	5.9484	5.87341	5.88765						0.4125	7.76233	7.48008	7.74731	7.71382	7.78109	7.55907	7.67395						0.4125	7.45158	7.01307	7.16235	7.21206
			0.414	6.72563	6.7618	6.88361	6.92682	6.99113	7.01318	6.87604	7.06831	6.90581						0.276	5.75687	5.85301	5.91515	6.01507	5.91723	5.80616	5.71717	5.85438						0.414	7.62394	7.64786	7.69398	7.78706	7.72451	7.49678	7.66235						0.414	7.47815	7.10991	7.23186	7.09393
			0.4155	6.75284	6.7476	6.84912	6.90637	6.86508	6.92411	6.95146	6.95522	6.86897						0.277	5.84396	5.69278	5.94654	5.88776	5.76444	5.81406	5.85558	5.82931						0.4155	7.83445	7.5775	7.65494	7.83432	7.57909	7.37161	7.64199						0.4155	7.32937	7.14718	7.1867	7.2431
			0.417	6.87534	6.84154	6.8424	6.93351	6.8771	6.89071	6.9244	7.06403	6.90613						0.278	5.7996	5.84759	5.83401	5.71732	5.70233	5.7821	5.95271	5.80509						0.417	7.61541	7.66121	7.59056	7.79633	7.63619	7.44753	7.62454						0.417	7.47126	7.25856	7.27358	7.18207
			0.4185	6.60685	6.84769	6.77176	6.84328	6.96736	6.84063	6.85841	6.89495	6.82887						0.279	5.88801	5.83887	5.77528	5.77125	5.82384	5.88255	5.8823	5.83744						0.4185	7.52887	7.77441	7.60439	7.7169	7.66687	7.37441	7.61098						0.4185	7.20524	7.24484	7.19134	7.22259
			0.42	6.73017	6.81126	6.68747	6.81914	6.89066	6.89145	6.8196	6.94989	6.82496						0.28	5.872	5.78398	5.88405	5.73122	5.90976	5.73217	5.80705	5.81718						0.42	7.56546	7.87176	7.55954	7.81909	7.51126	7.44858	7.62928						0.42	7.26754	7.21646	7.34358	7.21922
			0.4215	6.78272	6.73063	6.65517	6.69936	6.93071	6.825	6.6492	6.93693	6.77622						0.281	5.7526	5.87745	5.6996	5.8254	5.95928	5.72581	5.79665	5.80526						0.4215	7.5346	7.7625	7.65984	7.59063	7.52073	7.51278	7.59685						0.4215	7.28837	7.35179	7.35225	7.31501
			0.423	6.77749	6.96189	6.85004	6.87595	6.95543	6.84544	6.7062	6.9066	6.85988						0.282	5.74437	5.78229	5.78131	5.68192	5.89658	5.62653	5.81857	5.76165						0.423	7.61469	7.75521	7.57978	7.68817	7.49556	7.54872	7.61369						0.423	7.20504	7.23526	7.33789	7.3456
			0.4245	6.9243	6.80977	6.82176	6.85091	7.0653	6.94076	6.94722	6.83717	6.89965						0.283	5.85721	5.76733	5.70857	5.75397	5.85843	5.75603	5.68893	5.77007						0.4245	7.63829	7.72974	7.57613	7.66716	7.50153	7.55237	7.61087						0.4245	7.24944	7.3374	7.27774	7.30251
			0.426	6.85634	6.84145	6.87141	6.91599	6.84252	6.98156	6.68883	6.8675	6.8582						0.284	5.72276	5.7849	5.75824	5.70781	5.89838	5.81138	5.73101	5.7735						0.426	7.69435	7.57505	7.72301	7.68263	7.62133	7.69831	7.66578						0.426	7.18606	7.17388	7.22858	7.10752
			0.4275	6.9889	6.89037	6.76727	6.8809	7.02296	6.96208	6.77466	6.98315	6.90879						0.285	5.67783	5.80682	5.72302	5.8762	5.96436	5.837	5.66759	5.79326						0.4275	7.67496	7.60047	7.75099	7.59147	7.67251	7.67116	7.66026						0.4275	7.37121	7.19974	7.13753	7.20655
			0.429	6.88378	6.74262	6.94099	7.05526	7.05069	7.08816	6.84753	6.93416	6.9429						0.286	5.86806	5.69302	5.71925	5.95261	5.96448	5.76678	5.7322	5.81377						0.429	7.68538	7.60491	7.70289	7.55407	7.78031	7.60315	7.65512						0.429	7.26297	7.24198	7.14419	7.09233
			0.4305	6.93073	6.69604	6.93215	6.98153	6.85263	6.85003	6.86215	6.84276	6.8685						0.287	5.60215	5.66299	5.73895	5.84929	5.85978	5.68326	5.75249	5.73556						0.4305	7.75145	7.46025	7.86337	7.62515	7.77215	7.40949	7.64698						0.4305	7.42519	7.15418	7.09805	7.3185
			0.432	6.9956	6.70644	6.91636	7.00566	7.00478	6.93547	6.92388	6.96632	6.93181						0.288	5.74907	5.70795	5.87752	5.82841	5.76177	5.74157	5.64417	5.75864						0.432	7.79838	7.56191	7.75529	7.69995	7.6088	7.47812	7.65041						0.432	7.34106	7.049	7.06815	7.26431
			0.4335	6.89696	6.8381	6.75243	6.90238	7.06717	6.80452	6.80946	6.88153	6.86907						0.289	5.68777	5.72231	5.8054	5.86713	5.98741	5.76359	5.73114	5.79496						0.4335	7.61947	7.42889	7.64472	7.75501	7.63169	7.59897	7.61312						0.4335	7.43874	7.1634	7.28347	7.11837
			0.435	6.7322	6.67931	6.67033	6.84564	6.94006	6.85536	6.86155	7.04293	6.82842						0.29	5.70017	5.66532	5.70979	5.95703	5.88961	5.76258	5.6897	5.76774						0.435	7.50818	7.62909	7.65006	7.79542	7.72495	7.28397	7.59861						0.435	7.31183	7.09978	7.32032	7.21672
			0.4365	6.74146	6.90033	6.71326	6.71967	6.84751	6.74874	6.90488	7.04597	6.82773						0.291	5.67212	5.7113	5.75372	5.95969	5.77178	5.76759	5.57372	5.74427						0.4365	7.50201	7.62247	7.61712	7.67811	7.68357	7.52696	7.60504						0.4365	7.27936	7.24142	7.31345	7.23418
			0.438	6.70648	6.74629	6.89453	6.67113	6.9003	6.75267	6.8465	6.98803	6.81324						0.292	5.66342	5.73458	5.8175	5.86865	5.84748	5.78289	5.60101	5.75936						0.438	7.63699	7.62293	7.62176	7.87619	7.5873	7.47341	7.63643						0.438	7.2001	7.13689	7.25196	7.24884
			0.4395	6.81617	6.89599	6.81282	6.73298	6.99299	6.66263	6.91661	6.94429	6.84681						0.293	5.81061	5.69481	5.86601	5.84224	5.74885	5.81193	5.81712	5.7988						0.4395	7.42659	7.75293	7.45829	7.59475	7.41105	7.33114	7.49579						0.4395	7.22529	7.41148	7.30804	7.2521
			0.441	6.81799	6.95177	6.76327	6.73378	6.7992	6.64371	6.59154	6.83207	6.76667						0.294	5.68917	5.8307	5.88575	5.82969	5.59832	5.82361	5.82118	5.78263						0.441	7.55829	7.64735	7.51301	7.66834	7.57782	7.60664	7.59524						0.441	7.19409	7.21806	7.17671	7.36845
			0.4425	6.83399	6.83704	6.78138	6.8724	6.99731	6.64574	6.73573	7.02677	6.8413						0.295	5.67812	5.68861	5.96714	5.76175	5.63731	5.82871	5.96038	5.78886						0.4425	7.77634	7.63737	7.6576	7.4984	7.51308	7.50337	7.5977						0.4425	7.27305	7.38515	7.25571	7.17477
			0.444	6.84437	6.83085	6.73396	6.7578	6.89564	6.75644	6.71122	6.74632	6.78457						0.296	5.74425	5.84255	5.84035	5.77668	5.75429	5.88674	5.65724	5.78601						0.444	7.76197	7.61613	7.57901	7.57084	7.52118	7.60496	7.60902						0.444	7.21445	7.24018	7.38741	7.2219
			0.4455	6.89112	6.7367	6.86007	7.02258	6.98494	6.9434	6.67266	6.8432	6.86933						0.297	5.79588	5.71513	5.79275	5.78855	5.70585	5.78169	5.9486	5.78978						0.4455	7.88073	7.5935	7.80291	7.53075	7.59202	7.62226	7.67036						0.4455	7.23798	7.17891	7.1962	7.20534
			0.447	6.8791	6.83838	6.90717	6.88123	7.04609	6.82298	6.6212	6.87044	6.85832						0.298	5.72114	5.71139	5.75272	5.84538	5.78441	5.7104	5.83984	5.76647						0.447	7.89252	7.63383	7.81129	7.59196	7.6394	7.46645	7.67257						0.447	7.30137	7.22677	7.07045	7.09788
			0.4485	6.86213	6.75984	6.86513	6.95903	6.99968	6.95342	6.9126	6.94109	6.90661						0.299	5.69117	5.81769	5.72359	5.6711	5.87723	5.83002	5.71588	5.76095						0.4485	7.80721	7.51339	7.64993	7.60014	7.64195	7.4983	7.61849						0.4485	7.29558	7.0638	7.37337	7.21169
			0.45	6.92075	6.70594	6.86863	6.99454	6.85452	6.95736	6.79007	6.76378	6.85695						0.3	5.73644	5.7866	5.75669	5.64884	5.77534	5.72765	5.7156	5.73531						0.45	7.73343	7.67648	7.63537	7.82133	7.72281	7.44272	7.67202						0.45	7.35432	7.18654	7.12699	7.11556
			0.4515	6.87664	6.81131	6.79327	6.88058	7.00815	6.89102	6.83944	6.95938	6.88247						0.301	5.72633	5.57303	5.68482	5.74583	5.66087	5.65284	5.81708	5.6944						0.4515	7.70808	7.57005	7.79164	7.72948	7.70291	7.41181	7.65233						0.4515	7.26712	7.18542	7.179	7.03634
			0.453	6.72146	6.96664	6.62695	6.86335	6.93288	6.7612	6.83006	7.00682	6.83867						0.302	5.75246	5.74589	5.67902	5.8109	5.85147	5.60159	5.70863	5.73571						0.453	7.56097	7.57147	7.71533	7.70459	7.46821	7.29235	7.55215						0.453	7.44059	7.1622	7.20165	7.21064
			0.4545	6.8382	6.7793	6.71502	6.91177	6.99285	6.81285	6.92253	6.9079	6.86005						0.303	5.68875	5.64066	5.60522	5.80418	5.91968	5.66914	5.61255	5.70574						0.4545	7.73094	7.50654	7.59589	7.72673	7.54368	7.35827	7.57701						0.4545	7.23157	7.14422	7.18248	7.26151
			0.456	6.71721	6.78216	6.73839	6.77014	6.88027	6.73798	6.78763	7.02259	6.80455						0.304	5.7299	5.64575	5.6535	5.67477	5.84058	5.68661	5.6298	5.69442						0.456	7.61594	7.77629	7.66466	7.7628	7.55651	7.38783	7.62734						0.456	7.34187	7.18422	7.34182	7.18743
			0.4575	6.68338	6.78086	6.69228	6.70086	6.9088	6.85487	6.77468	6.80359	6.77492						0.305	5.68033	5.67847	5.71452	5.90922	5.84305	5.66834	5.79729	5.75589						0.4575	7.46437	7.64785	7.4524	7.67135	7.48138	7.50819	7.53759						0.4575	7.04821	7.27125	7.2746	7.30116
			0.459	6.75763	6.73662	6.71062	6.86112	6.84342	6.78781	6.71887	6.82648	6.78032						0.306	5.54785	5.64348	5.89682	5.77717	5.85213	5.71326	5.72456	5.73646						0.459	7.51517	7.64839	7.32551	7.49069	7.3675	7.38001	7.45455						0.459	7.06603	7.14063	7.29343	7.33499
			0.4605	6.8436	6.94116	6.64979	6.64806	6.70551	6.78719	6.6956	6.94652	6.77718						0.307	5.82864	5.65511	5.90597	5.84945	5.91071	5.66613	5.7217	5.7911						0.4605	7.60485	7.59009	7.47692	7.57738	7.45538	7.4697	7.52905						0.4605	7.17345	7.17055	7.3909	7.20117
			0.462	6.85642	6.91057	6.57579	6.76278	6.91861	6.84761	6.73387	6.86601	6.80896						0.308	5.6809	5.65369	5.82366	5.89698	5.70484	5.63115	5.54414	5.70505						0.462	7.49942	7.60206	7.55839	7.65071	7.57305	7.56466	7.57472						0.462	7.23782	7.24012	7.25383	7.17722
			0.4635	6.93821	6.82855	6.80863	6.79862	6.88811	6.92509	6.71147	6.73147	6.82877						0.309	5.60824	5.65164	6.06021	5.75955	5.84314	5.85212	5.50411	5.75415						0.4635	7.64772	7.46979	7.65406	7.48454	7.71966	7.51972	7.58258						0.4635	7.24128	7.15313	7.25033	7.11465
			0.465	6.92256	6.83611	6.85211	6.95839	7.05055	6.83784	6.53673	6.8911	6.86067						0.31	5.59096	5.6817	5.80101	5.75784	5.88411	5.71991	5.62581	5.72305						0.465	7.693	7.64909	7.74065	7.57962	7.58062	7.5065	7.62491						0.465	7.35351	7.13473	7.15278	7.09913
			0.4665	6.86918	6.67924	6.7106	7.11156	6.99622	7.06636	6.68973	7.00127	6.89052						0.311	5.62844	5.77804	5.74346	5.8264	5.58795	5.7575	5.76167	5.72621						0.4665	7.71646	7.59842	7.60446	7.5814	7.65463	7.4436	7.59983						0.4665	7.37124	7.08573	7.09956	7.17923
			0.468	6.85931	6.86602	6.91701	6.9476	6.92007	7.00538	6.76615	6.8066	6.88602						0.312	5.62827	5.68532	5.80057	5.84838	5.6776	5.89593	5.70135	5.7482						0.468	7.63107	7.33535	7.48864	7.67355	7.60063	7.34329	7.51209						0.468	7.24636	7.12523	7.04509	7.10433
			0.4695	6.71634	6.66261	6.79974	6.98234	6.81081	6.88562	6.82567	6.96708	6.83128						0.313	5.72688	5.73376	5.81811	5.63578	5.69726	5.65717	5.73277	5.71453						0.4695	7.62092	7.49395	7.58766	7.51305	7.71336	7.47475	7.56728						0.4695	7.24304	7.1371	7.14847	7.10641
			0.471	6.74873	6.77033	6.82604	6.97503	6.84807	6.75891	6.87685	6.9248	6.84109						0.314	5.54961	5.70937	5.69958	5.76369	5.92623	5.78908	5.71689	5.73635						0.471	7.59724	7.49514	7.58877	7.64979	7.58025	7.29899	7.53503						0.471	7.35593	6.98472	7.12429	7.18259
			0.4725	6.71142	6.7904	6.66523	6.95368	6.75729	6.74313	6.89241	6.79938	6.78912						0.315	5.55703	5.73689	5.85237	5.69201	5.77337	5.79198	5.6751	5.72553						0.4725	7.54728	7.66527	7.54422	7.63559	7.48692	7.30383	7.53052						0.4725	7.29321	7.10496	7.20584	7.28105
			0.474	6.56261	6.64809	6.71052	6.73755	6.82932	6.74292	6.64837	6.87737	6.71959						0.316	5.66275	5.885	5.7083	5.78625	5.713	5.77242	5.84176	5.76707						0.474	7.5079	7.76368	7.52847	7.71569	7.49394	7.38165	7.56522						0.474	7.21684	7.15105	7.35656	7.33612
			0.4755	6.73644	6.65572	6.62636	6.78239	6.62711	6.76189	6.64656	6.76568	6.70027						0.317	5.72894	5.77898	5.68218	5.74002	5.7829	5.74921	5.74242	5.74352						0.4755	7.53014	7.5633	7.45164	7.85728	7.44131	7.3818	7.53758						0.4755	7.00529	7.28735	7.16995	7.30053
			0.477	6.77168	6.75918	6.71106	6.59088	6.61082	6.78921	6.68372	6.805	6.71519						0.318	5.75571	5.80582	5.78886	5.70798	5.6806	5.71051	5.84693	5.75663						0.477	7.4488	7.69464	7.39117	7.59013	7.39102	7.3262	7.47366						0.477	7.0539	7.19415	7.29334	7.28668
			0.4785	6.76285	6.75988	6.74848	6.7079	6.81069	6.64396	6.68492	6.82365	6.74279						0.319	5.74805	5.65505	5.55346	5.72674	5.75352	5.6617	5.69952	5.68543						0.4785	7.56963	7.53386	7.43971	7.54521	7.41077	7.47285	7.49534						0.4785	7.20851	7.25864	7.23979	7.22155
			0.48	6.72888	6.83957	6.69152	6.69788	6.80898	6.84643	6.67426	6.83264	6.76502						0.32	5.76363	5.65854	5.51168	5.88606	5.77525	5.57061	5.77418	5.70571						0.48	7.63257	7.623	7.47779	7.53837	7.5869	7.36023	7.53648						0.48	7.0337	7.25996	7.16819	7.28558
			0.4815	6.81243	6.82275	6.74825	6.68796	6.86494	6.74567	6.70098	6.79518	6.77227						0.321	5.73123	5.68456	5.7465	5.76581	5.91647	5.66122	5.66966	5.73935						0.4815	7.6241	7.56645	7.43785	7.565	7.56076	7.61422	7.5614						0.4815	7.20371	7.29687	7.17543	7.16469
			0.483	6.86772	6.75824	6.84509	6.81481	6.95602	6.80599	6.56438	6.9107	6.81537						0.322	5.6302	5.51005	5.68143	5.69437	5.92738	5.55518	5.72451	5.67473						0.483	7.69359	7.66407	7.45553	7.60299	7.5097	7.45615	7.56367						0.483	7.27506	7.07591	7.25852	7.16119
			0.4845	6.83084	6.73376	6.82647	6.84066	6.88853	6.8192	6.75637	6.81201	6.81348						0.323	5.57799	5.56168	5.73563	5.62814	5.96278	5.56231	5.57123	5.65711						0.4845	7.60994	7.48272	7.5369	7.51682	7.6016	7.42611	7.52901						0.4845	7.28257	7.08484	7.05256	7.11465
			0.486	6.88841	6.75375	6.77478	6.8882	7.13943	6.83651	6.80795	6.81487	6.86299						0.324	5.53997	5.53179	5.54263	5.77062	5.79737	5.47866	5.51842	5.59707						0.486	7.79786	7.57547	7.53933	7.40852	7.50983	7.39569	7.53778						0.486	7.39065	7.07042	7.10003	7.18755
			0.4875	6.91085	6.52614	6.91268	6.90115	6.9955	6.86373	6.8371	6.79421	6.84267						0.325	5.58977	5.70696	5.73618	5.8078	5.64596	5.60057	5.7655	5.69325						0.4875	7.62978	7.5538	7.54885	7.76962	7.67374	7.21509	7.56515						0.4875	7.24505	6.9892	7.02342	7.2266
			0.489	6.68299	6.6502	6.78132	6.79461	6.96773	6.84367	6.87179	6.82538	6.80221						0.326	5.54572	5.66371	5.72192	5.67556	5.77647	5.70724	5.5741	5.66639						0.489	7.63882	7.53348	7.63176	7.64529	7.49506	7.3484	7.5488						0.489	7.31742	7.0706	7.16839	7.21921
			0.4905	6.78396	6.68587	6.79535	6.76785	6.80284	6.7854	6.8228	6.95156	6.79945						0.327	5.48891	5.67253	5.66287	5.73579	5.77015	5.65731	5.55005	5.64823						0.4905	7.73977	7.69549	7.45021	7.67544	7.52393	7.15999	7.5408						0.4905	7.30033	7.09764	7.16496	7.20524
			0.492	6.49983	6.75634	6.68652	6.77726	6.75035	6.77041	6.69926	6.9632	6.7379						0.328	5.48975	5.67433	5.82062	5.63039	5.84482	5.72973	5.64376	5.69048						0.492	7.63091	7.5834	7.36042	7.63176	7.42783	7.25771	7.48201						0.492	7.31894	7.10538	7.16969	7.33243
			0.4935	6.86469	6.81812	6.69033	6.63173	6.73052	6.76663	6.78046	6.91686	6.77492						0.329	5.55206	5.67668	5.82507	5.80025	5.70457	5.81622	5.72664	5.72878						0.4935	7.5151	7.62732	7.51748	7.83302	7.5309	7.21871	7.54042						0.4935	7.09354	7.03951	7.15641	7.28123
			0.495	6.68251	6.80607	6.65757	6.83345	6.90728	6.69973	6.83346	6.71721	6.76716						0.33	5.53986	5.759	5.59361	5.65258	5.67686	5.85498	5.61147	5.66976						0.495	7.57689	7.6656	7.47812	7.58032	7.34262	7.28633	7.48831						0.495	7.16814	7.1013	7.11313	7.34872
			0.4965	6.76534	6.79721	6.55208	6.57065	6.86973	6.69613	6.67455	6.80028	6.71575						0.331	5.63025	5.73183	5.72921	5.70554	5.57347	5.82042	5.64154	5.69032						0.4965	7.53515	7.65521	7.4205	7.65513	7.49413	7.49939	7.54325						0.4965	7.06975	7.2809	7.3125	7.26046
			0.498	6.62898	6.8144	6.62254	6.84504	6.82271	6.76166	6.61164	6.81749	6.74056						0.332	5.51522	5.75905	5.77528	5.72372	5.70566	5.73726	5.65497	5.69588						0.498	7.60355	7.58937	7.53025	7.4873	7.40443	7.40608	7.5035						0.498	7.12248	7.10189	7.38509	7.22483
			0.4995	6.85542	6.75008	6.59517	6.73911	6.68874	6.51007	6.62579	6.72651	6.68636						0.333	5.56268	5.72383	5.77898	5.72408	5.66094	5.67628	5.59309	5.67427						0.4995	7.50842	7.3971	7.25739	7.40304	7.46196	7.39062	7.40309						0.4995	7.125	7.18634	7.24935	7.18413
			0.501	6.82752	6.64605	6.77213	6.7645	6.86637	6.91512	6.65333	6.74411	6.77364						0.334	5.57709	5.69863	5.65527	5.70227	5.6384	5.60503	5.70302	5.65425						0.501	7.59582	7.4417	7.4838	7.41498	7.51233	7.55676	7.5009						0.501	7.16973	7.01194	7.24668	7.22618
			0.5025	6.85983	6.78976	6.67626	6.77255	6.9413	6.7989	6.61316	6.85484	6.78832						0.335	5.68571	5.89294	5.70891	5.65553	5.66688	5.7359	5.61573	5.7088						0.5025	7.69425	7.5472	7.52882	7.57493	7.36852	7.52476	7.53975						0.5025	7.30584	7.19304	7.31958	7.21862
			0.504	6.78662	6.7353	6.71862	6.86863	6.90285	6.91763	6.66531	6.86596	6.80762						0.336	5.55168	5.69196	5.6051	5.65171	5.53495	5.67753	5.79707	5.64429						0.504	7.79253	7.45601	7.43647	7.54485	7.54241	7.52335	7.54927						0.504	7.17609	6.95364	7.18461	7.05114
			0.5055	6.77067	6.66735	6.61872	6.81461	6.90197	6.87871	6.72386	6.95602	6.79149						0.337	5.6101	5.54597	5.63018	5.77135	5.66024	5.61884	5.70792	5.64923						0.5055	7.78263	7.48854	7.6204	7.48471	7.59248	7.29559	7.54406						0.5055	7.31648	7.04999	7.13677	7.14163
			0.507	6.84327	6.62498	6.78465	6.93108	7.00627	6.76321	6.81935	6.87316	6.83075						0.338	5.65727	5.5536	5.63818	5.68518	5.67494	5.69707	5.52335	5.6328						0.507	7.6861	7.47175	7.68749	7.66423	7.50585	7.30861	7.55401						0.507	7.20278	7.06845	7.08355	7.11138
			0.5085	6.76319	6.62757	6.69535	6.85822	6.84219	6.89353	6.73345	6.93591	6.79368						0.339	5.73832	5.56232	5.70928	5.66848	5.66419	5.51199	5.58784	5.63463						0.5085	7.52408	7.7548	7.53719	7.54203	7.636	7.31095	7.55084						0.5085	7.27807	6.894	7.12506	7.15231
			0.51	6.79526	6.68551	6.67762	6.72406	6.8199	6.79616	6.75051	7.02735	6.78455						0.34	5.6772	5.47496	5.52769	5.63132	5.69347	5.64553	5.5003	5.59292						0.51	7.537	7.76458	7.5344	7.56613	7.44573	7.3055	7.52556						0.51	7.25069	7.12861	7.0892	7.20581
			0.5115	6.76565	6.84403	6.5349	6.67172	6.6981	6.50903	6.82412	6.84076	6.71104						0.341	5.53621	5.38585	5.63306	5.61683	5.68484	5.52724	5.51029	5.55633						0.5115	7.46732	7.56095	7.62876	7.61848	7.3528	7.20449	7.47213						0.5115	7.12522	7.24112	7.12624	7.19746
			0.513	6.71877	6.85802	6.59063	6.7515	6.58712	6.70689	6.663	6.86391	6.71748						0.342	5.49487	5.57646	5.69257	5.81242	5.78026	5.6622	5.53379	5.65037						0.513	7.44373	7.54599	7.46871	7.61239	7.40248	7.36513	7.47307						0.513	7.07115	7.19403	7.09762	7.22235
			0.5145	6.67933	6.79984	6.60469	6.65792	6.74489	6.7657	6.54634	6.74529	6.693						0.343	5.56596	5.53042	5.75159	5.8386	5.7889	5.52714	5.55825	5.65155						0.5145	7.49512	7.68371	7.45938	7.55667	7.42189	7.37865	7.49924						0.5145	7.28385	7.37676	7.27801	7.30762
			0.516	6.69607	6.87846	6.70104	6.65862	6.59734	6.64062	6.61642	6.7596	6.69352						0.344	5.55807	5.58453	5.66154	5.81144	5.80492	5.65401	5.61446	5.66985						0.516	7.48251	7.60153	7.41207	7.52297	7.43573	7.4967	7.49192						0.516	7.02373	7.16579	7.19613	7.18175
			0.5175	6.85725	6.71662	6.62577	6.73724	6.70992	6.66051	6.68362	6.67682	6.70847						0.345	5.52078	5.65152	5.68726	5.86416	5.70355	5.46522	5.51093	5.62906						0.5175	7.56291	7.55554	7.45533	7.35217	7.49463	7.44358	7.47736						0.5175	7.04537	7.21356	7.22549	7.27113
			0.519	6.87351	6.77619	6.66837	6.82468	6.771	6.78818	6.68365	6.6743	6.75749						0.346	5.29935	5.52966	5.74309	5.87819	5.61962	5.63399	5.44898	5.59327						0.519	7.62318	7.47583	7.38064	7.45573	7.4439	7.38216	7.46024						0.519	7.2556	7.10201	7.30105	7.13836
			0.5205	6.81411	6.81311	6.62074	6.75505	6.80416	6.77029	6.71089	6.95243	6.7801						0.347	5.52647	5.73436	5.51932	5.91473	5.66859	5.72295	5.60334	5.66997						0.5205	7.55166	7.49399	7.37696	7.25085	7.5532	7.34154	7.42803						0.5205	7.29993	7.08013	7.21395	7.26758
			0.522	6.83806	6.85317	6.76654	7.03969	6.88605	6.78543	6.61813	6.80222	6.82366						0.348	5.45111	5.71704	5.79894	5.63838	5.61736	5.7105	5.57339	5.64382						0.522	7.69843	7.50824	7.49666	7.43227	7.39562	7.28668	7.46965						0.522	7.22571	7.16974	7.07125	7.19962
			0.5235	6.87776	6.57341	6.77852	6.92779	6.82638	6.71822	6.66814	6.85085	6.77763						0.349	5.43763	5.65346	5.68241	5.73453	5.53572	5.60451	5.4928	5.59158						0.5235	7.50725	7.59378	7.61343	7.31484	7.53143	7.2518	7.46875						0.5235	7.24128	7.18543	7.22942	7.16236
			0.525	6.83571	6.56087	6.74023	6.93662	6.64485	6.78672	6.91621	6.83179	6.78162						0.35	5.41502	5.68529	5.55234	5.7964	5.59254	5.71368	5.63247	5.62682						0.525	7.51287	7.44046	7.51379	7.47136	7.35328	7.28991	7.43028						0.525	7.24013	7.09178	7.17348	7.03692
			0.5265	6.73893	6.75401	6.65382	6.71988	6.78268	6.88248	6.71817	6.84271	6.76158						0.351	5.57786	5.69234	5.71156	5.57961	5.65421	5.82826	5.55531	5.65702						0.5265	7.4151	7.63148	7.55455	7.55817	7.47354	7.04394	7.44613						0.5265	7.26128	7.01637	7.0455	7.06966
			0.528	6.61217	6.66541	6.65518	6.63683	6.73846	6.8898	6.72337	6.87513	6.72454						0.352	5.41503	5.62249	5.66614	5.58658	5.61301	5.62676	5.68325	5.60189						0.528	7.59526	7.43909	7.40647	7.62929	7.37816	7.32719	7.46258						0.528	7.35233	6.96407	7.29284	7.13722
			0.5295	6.54967	6.84662	6.65894	6.6923	6.6999	6.70528	6.82742	7.0502	6.75379						0.353	5.75502	5.58396	5.6675	5.63615	5.59795	5.64175	5.66651	5.64983						0.5295	7.45793	7.61814	7.46679	7.50843	7.46431	7.17397	7.44826						0.5295	7.27165	7.10862	7.07056	7.18344
			0.531	6.6882	6.75473	6.77876	6.66494	6.61253	6.71204	6.65398	6.80653	6.70896						0.354	5.71555	5.65639	5.71578	5.54806	5.52422	5.52296	5.68299	5.62371						0.531	7.5493	7.59567	7.46669	7.64014	7.39547	7.24879	7.48268						0.531	7.10476	7.22618	7.18337	7.22577
			0.5325	6.57672	6.7538	6.59841	6.67879	6.68474	6.69822	6.67372	6.73461	6.67488						0.355	5.66115	5.61079	5.56766	5.53851	5.60568	5.61492	5.69323	5.61313						0.5325	7.56312	7.51543	7.3433	7.56197	7.43788	7.31555	7.45621						0.5325	7.25254	7.20816	7.14995	7.34794
			0.534	6.69694	6.8304	6.70598	6.57333	6.55157	6.71136	6.57912	6.64883	6.66219						0.356	5.63105	5.59051	5.66173	5.49281	5.50697	5.61763	5.57349	5.58203						0.534	7.44389	7.55274	7.307	7.60606	7.37872	7.3696	7.443						0.534	6.93583	7.175	7.34524	7.21893
			0.5355	6.80629	6.82174	6.5889	6.6619	6.65122	6.6937	6.64879	6.6762	6.69359						0.357	5.53114	5.53616	5.58745	5.4877	5.64973	5.67844	5.66128	5.59027						0.5355	7.51457	7.48939	7.29922	7.40581	7.33698	7.43612	7.41368						0.5355	7.08929	7.14958	7.21077	7.23881
			0.537	6.80109	6.80714	6.59211	6.77013	6.79136	6.71857	6.69152	6.67432	6.73078						0.358	5.54863	5.67336	5.52051	5.59805	5.69707	5.5178	5.74637	5.61454						0.537	7.61905	7.43176	7.44151	7.28999	7.39663	7.4787	7.44294						0.537	7.06834	7.06952	7.1895	7.1069
			0.5385	6.83478	6.76691	6.68077	6.7657	6.69902	6.7474	6.59881	6.73646	6.72873						0.359	5.61162	5.48679	5.59644	5.67036	5.78609	5.45006	5.40941	5.57297						0.5385	7.58262	7.51279	7.38467	7.36141	7.406	7.44936	7.44948						0.5385	7.02173	7.07361	7.10174	7.14447
			0.54	6.92422	6.70317	6.6387	6.68457	6.84009	6.7432	6.64956	6.81885	6.7503						0.36	5.60523	5.48372	5.51201	5.73055	5.64452	5.51563	5.69552	5.59817						0.54	7.64135	7.44152	7.55881	7.38973	7.49776	7.3816	7.48513						0.54	7.17438	7.08362	7.09968	7.14482
			0.5415	6.84139	6.5615	6.8048	6.74625	6.75626	7.00832	6.79751	6.73079	6.78085						0.361	5.4918	5.46885	5.49373	5.71331	5.73087	5.57434	5.56305	5.57656						0.5415	7.75958	7.46691	7.50277	7.26096	7.54647	7.28803	7.47079						0.5415	7.15962	7.18745	7.06087	7.18336
			0.543	6.87813	6.63455	6.82321	6.75047	6.80812	6.92881	6.73757	6.85171	6.80157						0.362	5.57188	5.54311	5.53233	5.63633	5.76003	5.55521	5.40822	5.57244						0.543	7.55195	7.42829	7.53996	7.40228	7.61847	7.20695	7.45798						0.543	7.21725	7.15508	7.15406	7.03559
			0.5445	6.67501	6.53595	6.83071	6.71701	6.81755	6.84024	6.74239	6.88503	6.75549						0.363	5.47984	5.59016	5.50761	5.69611	5.56293	5.60588	5.45245	5.55643						0.5445	7.67605	7.43323	7.35131	7.34615	7.57032	7.38946	7.46109						0.5445	7.3198	7.02265	7.08211	7.13607
			0.546	6.7356	6.73734	6.63387	6.73408	6.71009	6.79193	6.7834	6.76427	6.73632						0.364	5.52858	5.58417	5.54264	5.60526	5.57198	5.62447	5.39264	5.54996						0.546	7.56312	7.47934	7.5593	7.51876	7.39941	7.2806	7.46675						0.546	7.34105	6.9814	7.07946	7.13232
			0.5475	6.7272	6.70864	6.54722	6.52513	6.6516	6.86292	6.7132	6.94518	6.71013						0.365	5.47471	5.55936	5.4812	5.66016	5.58379	5.62113	5.57139	5.56453						0.5475	7.52708	7.68355	7.245	7.60626	7.40638	7.11564	7.43065						0.5475	7.16006	7.10549	7.22518	7.20853
			0.549	6.65984	6.66078	6.69564	6.57066	6.69491	6.69085	6.66462	6.81793	6.6819						0.366	5.46597	5.51675	5.59808	5.69907	5.51891	5.70141	5.5653	5.58079						0.549	7.57434	7.61626	7.3835	7.49554	7.41313	7.27893	7.46028						0.549	7.13143	7.16977	7.13388	7.06142
			0.5505	6.62944	6.81972	6.60772	6.54917	6.57867	6.82608	6.65582	6.80486	6.68393						0.367	5.43079	5.54238	5.80449	5.69773	5.71194	5.57824	5.59952	5.62358						0.5505	7.52575	7.49309	7.34455	7.57939	7.37257	7.27648	7.43197						0.5505	7.09927	7.22802	7.20517	7.18837
			0.552	6.78454	6.83827	6.61286	6.59447	6.66343	6.72792	6.61208	6.78308	6.70208						0.368	5.4591	5.60185	5.69334	5.72743	5.54364	5.58519	5.67861	5.61274						0.552	7.50064	7.54649	7.38613	7.43951	7.23779	7.36426	7.41247						0.552	7.14061	7.17999	7.22934	7.38366
			0.5535	6.66749	6.80164	6.59661	6.56739	6.76107	6.71965	6.5434	6.6771	6.66679						0.369	5.59431	5.49055	5.68175	5.6049	5.48792	5.60968	5.52871	5.57112						0.5535	7.44592	7.37904	7.38379	7.46631	7.48655	7.27089	7.40542						0.5535	7.13338	7.24112	7.34538	7.23015
			0.555	6.79601	6.75211	6.81461	6.71981	6.69212	6.71197	6.58031	6.8019	6.73361						0.37	5.58443	5.45524	5.48354	5.55935	5.61614	5.63694	5.48914	5.5464						0.555	7.49343	7.52651	7.39025	7.30132	7.37562	7.42761	7.41912						0.555	7.21616	7.21467	7.06763	7.14121
			0.5565	6.87705	6.77804	6.73613	6.85269	6.71319	6.71478	6.49356	6.73195	6.73717						0.371	5.37337	5.63026	5.77639	5.7001	5.53117	5.66962	5.46146	5.59177						0.5565	7.53431	7.4857	7.42054	7.46053	7.43425	7.44969	7.46417						0.5565	7.1544	7.20401	7.13647	7.21199
			0.558	6.82978	6.60001	6.65021	6.67704	6.88616	6.80081	6.68216	6.67338	6.72494						0.372	5.53069	5.61227	5.71205	5.55859	5.47472	5.61462	5.56376	5.58096						0.558	7.41477	7.52473	7.34238	7.39882	7.52905	7.49519	7.45082						0.558	7.21532	7.16939	7.0519	6.99588
			0.5595	6.87096	6.63072	6.73873	6.74327	6.88454	6.75728	6.71354	6.77835	6.76467						0.373	5.60384	5.55392	5.61105	5.40518	5.55239	5.69292	5.55938	5.56838						0.5595	7.59948	7.46394	7.3829	7.44684	7.36338	7.31218	7.42812						0.5595	7.14018	7.03898	7.03978	6.92335
			0.561	6.70117	6.72256	6.74557	6.84742	6.65336	6.9283	6.78259	6.73276	6.76422						0.374	5.62416	5.49424	5.64105	5.73279	5.52106	5.53222	5.68722	5.60468						0.561	7.54664	7.59523	7.44312	7.30461	7.56586	7.36211	7.46959						0.561	7.2184	7.0196	7.10758	7.10435
			0.5625	6.81777	6.5251	6.72263	6.70354	6.82511	6.95098	6.70739	6.75324	6.75072						0.375	5.72349	5.41039	5.52805	5.50249	5.62834	5.52441	5.58539	5.55751						0.5625	7.79288	7.43145	7.52093	7.32829	7.34148	7.29544	7.45174						0.5625	7.23111	7.02578	7.03283	7.17685
			0.564	6.84033	6.60293	6.69366	6.76059	6.71845	6.88683	6.83336	6.9267	6.78286						0.376	5.63818	5.50802	5.5256	5.47967	5.59951	5.40673	5.4907	5.5212						0.564	7.57515	7.56661	7.38839	7.4912	7.48643	7.25792	7.46095						0.564	7.19187	6.79162	7.04327	7.00199
			0.5655	6.66747	6.63396	6.6876	6.75464	6.60572	6.80426	6.73172	6.96602	6.73142						0.377	5.45782	5.44892	5.4489	5.43454	5.82166	5.55045	5.4871	5.52134						0.5655	7.52742	7.56141	7.39828	7.46241	7.26947	7.20811	7.40451						0.5655	7.22368	7.12823	7.03455	7.13846
			0.567	6.64764	6.79368	6.60323	6.50431	6.58911	6.72636	6.65625	6.87495	6.67444						0.378	5.52817	5.45885	5.4518	5.58527	5.6692	5.49059	5.46117	5.52072						0.567	7.49424	7.55253	7.26991	7.58379	7.46796	7.13296	7.4169						0.567	7.2003	7.07098	7.12138	6.97479
			0.5685	6.64319	6.67579	6.67094	6.4722	6.59931	6.7323	6.67127	6.75175	6.65209						0.379	5.4835	5.41861	5.44822	5.62883	5.53597	5.45857	5.58748	5.50874						0.5685	7.38604	7.6382	7.43402	7.54633	7.23284	7.25987	7.41622						0.5685	7.12777	7.02903	7.26461	7.12175
			0.57	6.78456	6.7541	6.43435	6.56727	6.734	6.68146	6.56119	6.66969	6.64833						0.38	5.5368	5.34158	5.46953	5.56755	5.54886	5.4682	5.43586	5.4812						0.57	7.46257	7.50445	7.16986	7.43258	7.43144	7.28117	7.38034						0.57	7.12839	7.10219	7.27569	7.26485
			0.5715	6.74726	6.73726	6.4946	6.61247	6.71939	6.72827	6.6505	6.68561	6.67192						0.381	5.44421	5.54694	5.47809	5.72816	5.68723	5.41429	5.4278	5.53239						0.5715	7.5131	7.44317	7.28878	7.34559	7.36619	7.38428	7.39019						0.5715	7.0691	7.18706	7.31391	7.2488
			0.573	6.93814	6.84641	6.44348	6.60144	6.75885	6.67538	6.51108	6.85517	6.70374						0.382	5.3988	5.44376	5.48804	5.62807	5.58556	5.51692	5.53418	5.51362						0.573	7.47169	7.5669	7.25294	7.36174	7.30617	7.44961	7.40151						0.573	7.2586	7.19033	7.19984	7.1524
			0.5745	6.93202	6.83439	6.66923	6.74521	6.83481	6.69234	6.49354	6.74214	6.74296						0.383	5.42161	5.56832	5.62039	5.5555	5.53375	5.54594	5.50186	5.53534						0.5745	7.57354	7.45906	7.30684	7.37535	7.25914	7.38517	7.39319						0.5745	7.19773	7.16192	7.1783	7.11548
			0.576	6.69749	6.65002	6.70496	6.70444	6.64837	6.72323	6.57883	6.74597	6.68166						0.384	5.45779	5.56489	5.52669	5.66588	5.56564	5.45882	5.46435	5.52915						0.576	7.45124	7.46356	7.41745	7.35565	7.3163	7.353	7.39287						0.576	7.22619	7.10061	7.11314	6.97788
			0.5775	6.81804	6.70577	6.68781	6.70056	6.6632	6.837	6.55645	6.84885	6.72721						0.385	5.29427	5.501	5.60316	5.59127	5.56785	5.52917	5.49842	5.51216						0.5775	7.56005	7.52553	7.34476	7.24091	7.36935	7.36856	7.40153						0.5775	7.15885	7.14819	7.18818	7.11999
			0.579	6.8724	6.64069	6.79494	6.827	6.82055	6.82983	6.54817	6.84929	6.77286						0.386	5.37188	5.495	5.59783	5.70779	5.42665	5.54594	5.57387	5.53128						0.579	7.52414	7.34632	7.44436	7.32584	7.50694	7.39246	7.42334						0.579	7.19965	7.01293	7.06836	6.93379
			0.5805	6.81945	6.436	6.87801	6.7557	6.7193	6.61407	6.64391	6.81923	6.71071						0.387	5.32418	5.69305	5.63824	5.55773	5.41885	5.61913	5.45347	5.52924						0.5805	7.44729	7.49727	7.4097	7.22804	7.46892	7.29142	7.39044						0.5805	7.10205	6.99326	7.01962	7.06161
			0.582	6.6089	6.55917	6.69517	6.74315	6.62101	6.77229	6.62938	6.88974	6.68985						0.388	5.48139	5.6314	5.66205	5.56232	5.56035	5.63909	5.59241	5.58986						0.582	7.52975	7.56945	7.36435	7.4149	7.54032	7.20869	7.43791						0.582	7.19035	7.05068	7.11522	7.02203
			0.5835	6.66616	6.69948	6.65511	6.75178	6.67252	6.9851	6.61714	6.89317	6.74256						0.389	5.45545	5.57271	5.54894	5.56144	5.42419	5.52852	5.62849	5.53139						0.5835	7.57057	7.47851	7.44461	7.35253	7.55483	7.21619	7.43621						0.5835	7.12038	6.91723	7.16011	7.10528
			0.585	6.53662	6.7024	6.53098	6.66546	6.65519	6.78782	6.65889	6.87175	6.67614						0.39	5.46048	5.53847	5.6226	5.50642	5.5639	5.48069	5.45808	5.51866						0.585	7.4991	7.48516	7.29869	7.41716	7.45118	7.17487	7.38769						0.585	7.23829	6.94244	7.06047	7.0925
			0.5865	6.62074	6.67005	6.60298	6.59682	6.49943	6.58397	6.72055	6.77839	6.63412						0.391	5.46441	5.40582	5.63259	5.3567	5.37403	5.54214	5.66758	5.4919						0.5865	7.43754	7.52586	7.35426	7.51606	7.33725	7.31809	7.41484						0.5865	7.21876	7.03481	7.21584	7.20463
			0.588	6.58347	6.73275	6.59814	6.57606	6.49642	6.60388	6.70908	6.82418	6.6405						0.392	5.51255	5.55379	5.49539	5.50629	5.39074	5.52795	5.54557	5.50461						0.588	7.3742	7.40016	7.33861	7.46376	7.2171	7.26514	7.34316						0.588	7.15715	7.21795	7.23816	7.12701
			0.5895	6.59112	6.8577	6.65738	6.63509	6.46841	6.69662	6.51038	6.70159	6.63979						0.393	5.48553	5.55196	5.52869	5.46737	5.59856	5.42744	5.47702	5.50522						0.5895	7.4816	7.39519	7.26415	7.45287	7.17542	7.23908	7.33472						0.5895	7.07567	7.07614	7.2159	7.33798
			0.591	6.72371	6.91752	6.61143	6.58374	6.57672	6.61356	6.48113	6.70835	6.65202						0.394	5.48622	5.58164	5.48059	5.55757	5.53656	5.52225	5.63194	5.5424						0.591	7.30358	7.41329	7.22846	7.39264	7.27805	7.3307	7.32445						0.591	7.14964	7.17668	7.1895	7.11947
			0.5925	6.82321	6.81498	6.49156	6.5521	6.72505	6.69624	6.57735	6.74614	6.67833						0.395	5.40617	5.41849	5.50169	5.55056	5.54723	5.45199	5.54393	5.48858						0.5925	7.47105	7.50817	7.3259	7.24972	7.3642	7.27268	7.36529						0.5925	7.14283	7.27359	7.17975	7.22225
			0.594	6.86262	6.84629	6.60251	6.58376	6.85984	6.62201	6.62717	6.52145	6.69071						0.396	5.47957	5.41517	5.46228	5.51157	5.62188	5.33529	5.42358	5.46419						0.594	7.50803	7.19843	7.26839	7.14674	7.33753	7.40873	7.31131						0.594	7.09017	7.10057	7.06734	7.02348
			0.5955	6.93857	6.71675	6.6665	6.49138	6.64567	6.57833	6.61299	6.55282	6.65038						0.397	5.39264	5.40786	5.47357	5.53277	5.51302	5.38425	5.48093	5.45501						0.5955	7.43936	7.33603	7.28927	7.29374	7.30202	7.2006	7.31017						0.5955	7.1368	7.04326	7.04822	6.99938
			0.597	6.83872	6.64666	6.79317	6.80721	6.86239	6.66564	6.63081	6.6796	6.74052						0.398	5.36443	5.49309	5.56578	5.36069	5.65324	5.52628	5.44327	5.48668						0.597	7.5032	7.32492	7.47915	7.21679	7.28527	7.3253	7.35577						0.597	7.14623	7.15703	7.00911	6.98523
			0.5985	6.7871	6.75953	6.67183	6.77926	6.71022	6.66004	6.62418	6.79421	6.7233						0.399	5.42348	5.53822	5.56643	5.45866	5.44139	5.49233	5.45639	5.48241						0.5985	7.43399	7.27823	7.3869	7.20903	7.44662	7.07163	7.3044						0.5985	7.20737	7.00134	6.96998	6.90851
			0.6	6.61054	6.61849	6.75508	6.75391	6.8161	6.69796	6.74543	6.84414	6.7302						0.4	5.43059	5.38387	5.44717	5.61488	5.58026	5.59308	5.37878	5.4898						0.6	7.60119	7.43428	7.51132	7.16863	7.42655	7.16467	7.38444						0.6	7.21647	7.08418	7.07025	7.10227
			0.6015	6.64345	6.62759	6.75585	6.68989	6.62419	6.80314	6.85693	6.73169	6.71659						0.401	5.32987	5.43337	5.49612	5.55028	5.46045	5.42754	5.35733	5.43642						0.6015	7.44447	7.46397	7.22733	7.33905	7.50069	7.18362	7.35986						0.6015	7.11862	7.05717	7.00912	7.11491
			0.603	6.4559	6.61896	6.71761	6.46376	6.65265	6.65536	6.73131	6.9301	6.65321						0.402	5.44508	5.5076	5.52307	5.56496	5.48695	5.45264	5.46521	5.49222						0.603	7.46622	7.42741	7.53265	7.32564	7.31101	7.10959	7.36209						0.603	7.15795	6.92742	7.07539	7.23929
			0.6045	6.53962	6.56896	6.68285	6.71416	6.60224	6.79923	6.55808	6.82696	6.66151						0.403	5.29508	5.51041	5.51647	5.50556	5.40436	5.47169	5.44827	5.45026						0.6045	7.26694	7.56096	7.26176	7.39389	7.39352	7.21029	7.34789						0.6045	7.28267	7.06001	7.19898	7.16165
			0.606	6.39128	6.60089	6.40071	6.661	6.59137	6.77663	6.40796	6.87538	6.58815						0.404	5.24424	5.39223	5.53579	5.41669	5.42602	5.63958	5.50902	5.45194						0.606	7.38219	7.49466	7.32722	7.39942	7.28003	7.12941	7.33549						0.606	7.07247	6.99064	7.1784	7.18087
			0.6075	6.73119	6.7024	6.69983	6.60651	6.56254	6.57937	6.60799	6.84318	6.66663						0.405	5.30021	5.61109	5.53672	5.5271	5.33716	5.55125	5.55905	5.48894						0.6075	7.30164	7.49797	7.33759	7.40662	7.31234	7.30869	7.36081						0.6075	7.05584	7.17393	7.20153	7.14297
			0.609	6.74206	6.92275	6.54141	6.60577	6.60985	6.57291	6.52307	6.59059	6.63855						0.406	5.29759	5.45703	5.67091	5.52742	5.41399	5.61443	5.33232	5.47338						0.609	7.41524	7.51524	7.22224	7.35104	7.32551	7.34443	7.36228						0.609	7.04604	7.27134	7.19501	7.1422
			0.6105	6.60017	6.78421	6.68955	6.58727	6.6232	6.52217	6.4644	6.68647	6.61968						0.407	5.30945	5.46445	5.5878	5.45998	5.45697	5.60542	5.46431	5.47834						0.6105	7.35606	7.36908	7.19756	7.27275	7.26421	7.37087	7.30509						0.6105	7.08743	7.13091	7.2175	7.26076
			0.612	6.63174	6.6946	6.69213	6.55888	6.61545	6.65991	6.55639	6.64468	6.63172						0.408	5.36424	5.61802	5.52624	5.36741	5.48514	5.63113	5.56341	5.50794						0.612	7.24779	7.39087	7.27148	7.10369	7.34597	7.33658	7.28273						0.612	7.10999	7.18272	7.24231	7.09279
			0.6135	6.66169	6.64555	6.68012	6.73215	6.93454	6.62401	6.49548	6.75086	6.69055						0.409	5.41703	5.47214	5.43489	5.35465	5.4835	5.58256	5.49601	5.46297						0.6135	7.35902	7.19757	7.41503	7.23287	7.31475	7.35575	7.3125						0.6135	7.11193	7.08477	7.0648	7.01025
			0.615	6.77271	6.59961	6.74272	6.72552	6.70344	6.78855	6.63535	6.72818	6.71201						0.41	5.45197	5.44556	5.38372	5.33815	5.55031	5.51206	5.52051	5.45747						0.615	7.62499	7.22165	7.33043	7.25314	7.43064	7.25989	7.35346						0.615	7.1712	7.08718	7.28248	7.00816
			0.6165	6.86551	6.51659	6.59977	6.59219	6.63575	6.79395	6.80229	6.82949	6.70444						0.411	5.26833	5.35022	5.39756	5.41166	5.4213	5.47201	5.33367	5.37925						0.6165	7.44782	7.34048	7.27037	7.22191	7.41931	7.18172	7.3136						0.6165	7.23881	6.95837	6.99722	6.89007
			0.618	6.72461	6.61527	6.61462	6.65686	6.72025	6.65861	6.49451	6.84717	6.66649						0.412	5.46004	5.49947	5.43148	5.45825	5.38826	5.49519	5.52396	5.46524						0.618	7.42891	7.31847	7.50712	7.25627	7.40813	7.2186	7.35625						0.618	7.23306	7.16221	6.99409	6.93986
			0.6195	6.76152	6.6422	6.63306	6.71537	6.75475	6.72317	6.76471	6.81495	6.72622						0.413	5.55372	5.32223	5.35817	5.40713	5.36487	5.46233	5.45494	5.41763						0.6195	7.52529	7.48011	7.40641	7.30853	7.31981	7.16514	7.36755						0.6195	7.16514	7.03946	7.13289	7.02025
			0.621	6.71455	6.52536	6.53157	6.69541	6.66851	6.73503	6.75157	6.86953	6.68644						0.414	5.54797	5.29501	5.34463	5.53196	5.6093	5.29543	5.43481	5.43702						0.621	7.35636	7.41621	7.33301	7.42158	7.3092	6.98469	7.30351						0.621	7.21332	6.98316	7.1414	7.11736
			0.6225	6.63692	6.72647	6.6371	6.51701	6.54163	6.66204	6.7293	6.89149	6.66775						0.415	5.31214	5.31354	5.38024	5.35878	5.51823	5.42783	5.41902	5.38997						0.6225	7.38885	7.39193	7.35943	7.38587	7.29911	7.04757	7.31213						0.6225	7.07603	7.07074	7.01017	7.09369
			0.624	6.54649	6.68328	6.57522	6.64096	6.61816	6.67339	6.67507	6.77527	6.64848						0.416	5.46642	5.35274	5.42448	5.4024	5.57922	5.3378	5.47729	5.43434						0.624	7.30488	7.55026	7.29324	7.32566	7.28885	7.06812	7.30517						0.624	7.05066	7.19745	7.22906	7.15507
			0.6255	6.66434	6.65691	6.41273	6.56205	6.60552	6.58187	6.58147	6.76687	6.60397						0.417	5.30212	5.57277	5.33659	5.52353	5.60563	5.4603	5.3664	5.45248						0.6255	7.35456	7.38068	7.3287	7.28686	7.144	7.14361	7.27307						0.6255	7.0951	7.13351	7.22583	7.33727
			0.627	6.55045	6.71693	6.52795	6.6142	6.50205	6.60859	6.56087	6.68575	6.59585						0.418	5.30278	5.38892	5.37696	5.53792	5.58633	5.41167	5.42552	5.43287						0.627	7.24746	7.40996	7.20712	7.35933	7.32463	7.1917	7.29003						0.627	6.89333	7.18231	7.21219	7.04793
			0.6285	6.68457	6.72613	6.44306	6.54608	6.68021	6.58781	6.5122	6.61744	6.59969						0.419	5.39896	5.26358	5.3989	5.51102	5.40868	5.43215	5.44054	5.40769						0.6285	7.25927	7.5107	7.26735	7.16924	7.1147	7.26512	7.2644						0.6285	7.02414	7.08093	7.30713	7.20646
			0.63	6.88746	6.5602	6.46411	6.62462	6.70144	6.60521	6.44607	6.58728	6.60955						0.42	5.37796	5.43874	5.53775	5.35698	5.50408	5.45949	5.50528	5.45433						0.63	7.24123	7.38338	7.29259	7.17965	7.42277	7.28948	7.30152						0.63	6.97453	7.18139	7.11535	7.05438
			0.6315	6.78164	6.83591	6.66794	6.54831	6.84096	6.91188	6.44377	6.64746	6.70973						0.421	5.19784	5.41977	5.49022	5.52974	5.53797	5.53797	5.45365	5.45245						0.6315	7.33726	7.24135	7.31726	7.17007	7.49691	7.22364	7.29775						0.6315	7.17619	7.00808	7.24599	7.05886
			0.633	6.70519	6.67398	6.61872	6.48207	6.72773	6.80569	6.43744	6.60226	6.63163						0.422	5.29082	5.51986	5.57365	5.51902	5.41217	5.36958	5.524	5.45844						0.633	7.51986	7.42136	7.33489	7.18653	7.42063	7.22257	7.35097						0.633	7.15653	7.15581	7.19032	7.0892
			0.6345	6.82603	6.67871	6.63707	6.53232	6.76615	6.7383	6.62245	6.65443	6.68193						0.423	5.28267	5.44621	5.51304	5.58137	5.43536	5.417	5.49409	5.45282						0.6345	7.37491	7.41026	7.45074	7.15486	7.36924	7.35968	7.35328						0.6345	7.32565	6.95226	7.14986	7.01617
			0.636	6.65713	6.5951	6.79813	6.69698	6.62914	6.7531	6.54319	6.95724	6.70375						0.424	5.30253	5.33427	5.54211	5.5863	5.44792	5.3842	5.38684	5.42631						0.636	7.54063	7.42069	7.38779	7.19307	7.15501	7.18262	7.3133						0.636	7.05044	7.05235	7.23069	6.90699
			0.6375	6.62476	6.57523	6.79209	6.79419	6.66205	6.73361	6.58542	6.85518	6.70282						0.425	5.36192	5.51723	5.58561	5.56901	5.34481	5.52984	5.49549	5.48627						0.6375	7.34931	7.39468	7.47654	7.18675	7.42678	7.0501	7.31402						0.6375	7.38541	7.11272	7.03763	6.95217
			0.639	6.56804	6.63037	6.56441	6.71153	6.83911	6.69774	6.56507	6.91805	6.68679						0.426	5.24403	5.51765	5.44976	5.4274	5.30889	5.43456	5.45618	5.4055						0.639	7.31933	7.09008	7.32043	7.21013	7.39332	7.04456	7.22964						0.639	7.03506	6.95974	7.14971	7.05543
			0.6405	6.55851	6.63684	6.72357	6.58118	6.60104	6.57618	6.60075	6.79219	6.63378						0.427	5.37848	5.49258	5.53011	5.45882	5.42735	5.47926	5.47793	5.46351						0.6405	7.41832	7.3488	7.24184	7.30533	7.37752	7.14812	7.30666						0.6405	7.12008	7.0474	7.18983	7.08345
			0.642	6.79312	6.56724	6.57303	6.56815	6.47526	6.60051	6.55578	6.64934	6.5978						0.428	5.38361	5.57767	5.53185	5.29612	5.2838	5.43114	5.50763	5.43026						0.642	7.25854	7.45841	7.2685	7.34667	7.29277	7.0201	7.27417						0.642	7.10019	7.16347	7.28368	7.11471
			0.6435	6.59999	6.70673	6.51241	6.61623	6.54442	6.67346	6.64424	6.76421	6.63271						0.429	5.33976	5.37759	5.382	5.30204	5.36047	5.36826	5.52094	5.37872						0.6435	7.23807	7.46815	7.17519	7.35043	7.13568	7.17839	7.25765						0.6435	7.1347	7.08878	7.24143	7.09219
			0.645	6.60013	6.57473	6.57863	6.40831	6.81288	6.61779	6.56324	6.85747	6.62665						0.43	5.37205	5.43326	5.45767	5.28558	5.39841	5.40612	5.57067	5.41768						0.645	7.34787	7.50418	7.21987	7.33088	7.24959	7.17851	7.30515						0.645	7.05252	7.14534	7.32078	7.17135
			0.6465	6.84947	6.58857	6.49165	6.41971	6.63471	6.49119	6.70113	6.67156	6.606						0.431	5.49512	5.43388	5.37197	5.37145	5.35809	5.36725	5.50982	5.41537						0.6465	7.29807	7.42797	7.25227	7.30675	7.23033	7.28351	7.29982						0.6465	7.04713	7.0983	7.26292	7.06866
			0.648	6.60242	6.75711	6.36249	6.59437	6.46661	6.57087	6.56726	6.49839	6.55244						0.432	5.6047	5.32295	5.42587	5.41607	5.45028	5.34363	5.42567	5.42702						0.648	7.34956	7.41163	7.3133	7.1817	7.25533	7.43382	7.32422						0.648	7.0669	7.20472	7.27227	7.1626
			0.6495	6.57062	6.65772	6.55803	6.62354	6.69	6.58886	6.42209	6.55008	6.58262						0.433	5.47078	5.38703	5.31044	5.40205	5.36266	5.37397	5.41042	5.38819						0.6495	7.25811	7.27301	7.1535	7.26231	7.26541	7.25937	7.24529						0.6495	6.99134	7.05308	7.21745	7.16896
			0.651	6.63464	6.6522	6.62495	6.6817	6.83794	6.52786	6.57459	6.65979	6.64921						0.434	5.33666	5.28754	5.24271	5.38282	5.4617	5.29784	5.38013	5.34134						0.651	7.29502	7.38506	7.43085	7.24203	7.35326	7.22375	7.32166						0.651	7.02954	7.03032	7.32092	7.15279
			0.6525	6.68843	6.70376	6.68393	6.67218	6.71664	6.60711	6.48306	6.79365	6.6686						0.435	5.32155	5.3753	5.28079	5.27537	5.50185	5.35078	5.38182	5.35535						0.6525	7.39319	7.26132	7.31487	7.00144	7.35754	7.22981	7.2597						0.6525	7.18152	7.10529	7.18796	7.02786
			0.654	6.64063	6.47867	6.8073	6.65576	6.73375	6.74605	6.66337	6.79764	6.6904						0.436	5.41065	5.22275	5.38254	5.31918	5.48285	5.37695	5.31887	5.35912						0.654	7.39148	7.22117	7.34561	7.15001	7.28952	7.26564	7.27724						0.654	7.10575	6.91508	6.99729	7.07802
			0.6555	6.49849	6.46469	6.64531	6.73285	6.75352	6.70531	6.66649	6.87706	6.66797						0.437	5.37775	5.20091	5.25893	5.44064	5.39075	5.31427	5.32467	5.3297						0.6555	7.32896	7.48464	7.50958	7.15181	7.28554	7.20474	7.32755						0.6555	7.22253	7.07914	7.14276	6.99026
[truncated: 20,234 more rows]
[truncated: 15 more columns]

## Sheet: Figure S7
Figure S5
